# Supplementary material for: Ethyl 3-methyl-4-oxo-4,5-dihydro-1H-pyrrolo[2,3-d]pyridazine-2-carboxyl­ate
Source: Acta Crystallogr Sect E Struct Rep Online. 2010 Jan 9;66(Pt 2):o259. doi: 10.1107/S1600536809055081 (PMC2979812; doi:10.1107/S1600536809055081)
Supplement: Supplementary file 1 [file e-66-0o259-sup1.cif]

##############################################################################
###                                                                        ###
###        Electronic paper (Acta Crystallographica Section E)             ###
###                                                                        ###
##############################################################################
#                                                                            #
# This CIF contains the data in a paper accepted for publication in Acta     #
# Crystallographica Section E. It conforms to the requirements of Notes      #
# for Authors for Section E, and has been peer reviewed under the auspices   #
# of the IUCr Commission on Journals.                                        #
#                                                                            #
# Full details of the Crystallographic Information File format               #
# are given in the paper "The Crystallographic Information File (CIF):       #
# a New Standard Archive File for Crystallography" by S. R. Hall, F. H.      #
# Allen and I. D. Brown [Acta Cryst. (1991), A47, 655-685].                  #
#                                                                            #
# The current version of the core CIF dictionary is obtainable from          #
# ftp://ftp.iucr.org/pub/cif_core.dic. The current version number is 2.4.    #
#                                                                            #
# Software is freely available for graphical display of the structure(s) in  #
# this CIF.  For information consult the CIF home page http://www.iucr.org/  #
# cif/home.html                                                              #
#                                                                            #
# This file may be used for bona fide research purposes within the           #
# scientific community so long as proper attribution is given to the journal # 
# article from which it was obtained.                                        #
#                                                                            #
##############################################################################
                                             
data_global
_audit_creation_method     'from SHELXL-97 with Wingx'
_journal_date_recd_electronic     2009-12-18
_journal_date_accepted     2009-12-22
_journal_name_full     'Acta Crystallographica, Section E'
_journal_year     2010
_journal_volume     66
_journal_issue      2
_journal_page_first     o259
_journal_page_last     o259
_journal_paper_category     QO
_journal_coeditor_code     SJ2715
_publ_contact_author_name     'Prof. Wang, Shi-Fan'
_publ_contact_author_address
;
Key Laboratory of Tropical Biological Resources of Ministry of Education
Hainan University
Haikou 570228
People's Republic of China
School of the Ocean
Hainan University
Haikou 570228
People's Republic of China
;
_publ_contact_author_email     wangsf777@gmail.com
_publ_contact_author_phone     86-898-66289567
_publ_section_title
;\
Ethyl
3-methyl-4-oxo-4,5-dihydro-1<i>H</i>-pyrrolo[2,3-<i>d</i>]pyridazine-2-\
carboxylate
;
loop_
    _publ_author_name
    _publ_author_address
    'Chen, Shi-Quan'
;
Key Laboratory of Tropical Biological Resources of the Ministry of Education
Hainan University
Haikou 570228
People's Republic of China
;
    'Jiang, Kai'
;
Experimental Teaching Center of Marine Biology
Hainan University
Haikou 570228
People's Republic of China
;
    'Wang, Shi-Fan'
;
Key Laboratory of Tropical Biological Resources of the Ministry of Education
Hainan University
Haikou 570228
People's Republic of China
School of the Ocean
Hainan University
Haikou 570228
People's Republic of China
;
data_I
_chemical_name_systematic
;
Ethyl 3-methyl-4-oxo-4,5-dihydro-1<i>H</i>-
pyrrolo[2,3-<i>d</i>]pyridazine-2-carboxylate
;
_chemical_name_common     ?
_chemical_formula_moiety     'C10 H11 N3 O3'
_chemical_formula_sum     'C10 H11 N3 O3'
_chemical_formula_iupac     'C10 H11 N3 O3'
_chemical_formula_weight     221.22
_chemical_melting_point     ?
_symmetry_cell_setting     'Monoclinic'
_symmetry_space_group_name_H-M     'P 21/c'
_symmetry_space_group_name_Hall     '-P 2ybc'
loop_
    _symmetry_equiv_pos_as_xyz
    'x, y, z'
    '-x, y+1/2, -z+1/2'
    '-x, -y, -z'
    'x, -y-1/2, z-1/2'
_cell_length_a     8.0030(16)
_cell_length_b     9.774(2)
_cell_length_c     13.370(3)
_cell_angle_alpha     90.00
_cell_angle_beta     90.17(3)
_cell_angle_gamma     90.00
_cell_volume     1045.8(4)
_cell_formula_units_Z     4
_cell_measurement_reflns_used     7501
_cell_measurement_theta_min     2.58
_cell_measurement_theta_max     26.43
_cell_measurement_temperature     295(2)
_exptl_crystal_description     plate
_exptl_crystal_colour     colourless
_exptl_crystal_size_max     0.40
_exptl_crystal_size_mid     0.26
_exptl_crystal_size_min     0.06
_exptl_crystal_density_diffrn     1.405
_exptl_crystal_density_meas     ?
_exptl_crystal_density_method     'not measured'
_exptl_crystal_F_000     464
_exptl_absorpt_coefficient_mu     0.106
_exptl_absorpt_correction_type     multi-scan
_exptl_absorpt_process_details     '(SADABS; Sheldrick, 1996)'
_exptl_absorpt_correction_T_min     0.9587
_exptl_absorpt_correction_T_max     0.9936
_exptl_special_details
;
;
_diffrn_ambient_temperature     295(2)
_diffrn_radiation_type     MoK\a
_diffrn_radiation_wavelength     0.71073
_diffrn_radiation_source     'fine-focus sealed tube'
_diffrn_radiation_monochromator     graphite
_diffrn_measurement_device_type     'Bruker SMART CCD area-detector'
_diffrn_measurement_method     '\f and \w scans'
_diffrn_detector_area_resol_mean     ?
_diffrn_reflns_number     6834
_diffrn_reflns_av_R_equivalents     0.0314
_diffrn_reflns_av_sigmaI/netI     0.0322
_diffrn_reflns_theta_min     2.55
_diffrn_reflns_theta_max     26.00
_diffrn_reflns_theta_full     26.00
_diffrn_measured_fraction_theta_max     0.998
_diffrn_measured_fraction_theta_full     0.998
_diffrn_reflns_limit_h_min     -9
_diffrn_reflns_limit_h_max     9
_diffrn_reflns_limit_k_min     -11
_diffrn_reflns_limit_k_max     12
_diffrn_reflns_limit_l_min     -16
_diffrn_reflns_limit_l_max     15
_diffrn_standards_number     0
_diffrn_standards_interval_count     ?
_diffrn_standards_interval_time     ?
_diffrn_standards_decay_%     ?
_refine_special_details
;
Refinement of <i>F</i>^2^ against ALL reflections. The weighted <i>R</i>-factor
<i>wR</i> and goodness of fit <i>S</i> are based on <i>F</i>^2^, conventional
<i>R</i>-factors <i>R</i> are based on <i>F</i>, with <i>F</i> set to zero for
negative <i>F</i>^2^. The threshold expression of <i>F</i>^2^ >
\s(<i>F</i>^2^) is used only for calculating <i>R</i>-factors(gt) <i>etc</i>.
and is not relevant to the choice of reflections for refinement.
<i>R</i>-factors based on <i>F</i>^2^ are statistically about twice as large
as those based on <i>F</i>, and <i>R</i>- factors based on ALL data will be
even larger.
;
_reflns_number_total     2045
_reflns_number_gt     1676
_reflns_threshold_expression     I>2\s(I)
_refine_ls_structure_factor_coef     Fsqd
_refine_ls_matrix_type     full
_refine_ls_R_factor_all     0.0540
_refine_ls_R_factor_gt     0.0442
_refine_ls_wR_factor_gt     0.1141
_refine_ls_wR_factor_ref     0.1199
_refine_ls_goodness_of_fit_ref     1.059
_refine_ls_restrained_S_all     1.059
_refine_ls_number_reflns     2045
_refine_ls_number_parameters     156
_refine_ls_number_restraints     0
_refine_ls_hydrogen_treatment     mixed
_refine_ls_weighting_scheme     calc
_refine_ls_weighting_details
         'calc w=1/[\s^2^(Fo^2^)+(0.0631P)^2^+0.2196P] where P=(Fo^2^+2Fc^2^)/3'
_atom_sites_solution_hydrogens     geom
_atom_sites_solution_primary     direct
_atom_sites_solution_secondary     difmap
_refine_ls_shift/su_max     ?
_refine_ls_shift/su_max_lt     0.001
_refine_ls_shift/su_mean     0.000
_refine_diff_density_max     0.267
_refine_diff_density_min     -0.210
_refine_ls_extinction_method     'SHELXL97 (Sheldrick,  2008)'
_refine_ls_extinction_coef     0.007(2)
_refine_ls_extinction_expression
                                  'Fc^*^=kFc[1+0.001xFc^2^\l^3^/sin(2\q)]^-1/4^'
loop_
    _atom_type_symbol
    _atom_type_description
    _atom_type_scat_dispersion_real
    _atom_type_scat_dispersion_imag
    _atom_type_scat_source
    'C' 'C' 0.0033 0.0016
                         'International Tables Vol C Tables 4.2.6.8 and 6.1.1.4'
    'H' 'H' 0.0000 0.0000
                         'International Tables Vol C Tables 4.2.6.8 and 6.1.1.4'
    'N' 'N' 0.0061 0.0033
                         'International Tables Vol C Tables 4.2.6.8 and 6.1.1.4'
    'O' 'O' 0.0106 0.0060
                         'International Tables Vol C Tables 4.2.6.8 and 6.1.1.4'
_computing_data_collection     'SMART (Bruker 2002)'
_computing_cell_refinement     'SAINT (Bruker 2002)'
_computing_data_reduction     'SAINT (Bruker 2002)'
_computing_structure_solution     'SHELXS97 (Sheldrick, 2008)'
_computing_structure_refinement     'SHELXL97 (Sheldrick,  2008)'
_computing_molecular_graphics     'PLATON (Spek, 2009)'
_computing_publication_material     'SHELXTL (Sheldrick,  2008)'
loop_
    _atom_site_type_symbol
    _atom_site_label
    _atom_site_fract_x
    _atom_site_fract_y
    _atom_site_fract_z
    _atom_site_U_iso_or_equiv
    _atom_site_adp_type
    _atom_site_calc_flag
    _atom_site_refinement_flags
    _atom_site_occupancy
    _atom_site_disorder_assembly
    _atom_site_disorder_group
    C C1 0.0960(2) 0.38216(17) 0.86245(11) 0.0291(4) Uani d . 1 . .
    C C2 0.14214(19) 0.33040(17) 0.95543(11) 0.0277(4) Uani d . 1 . .
    C C3 0.0970(2) 0.19196(17) 0.97885(11) 0.0295(4) Uani d . 1 . .
    C C4 0.0078(2) 0.30214(18) 0.79200(12) 0.0348(4) Uani d . 1 . .
    H H2 -0.0209 0.3395 0.7303 0.042 Uiso calc R 1 . .
    C C5 0.22621(19) 0.43535(17) 1.00880(11) 0.0287(4) Uani d . 1 . .
    C C6 0.2266(2) 0.54646(17) 0.94508(11) 0.0293(4) Uani d . 1 . .
    C C7 0.2897(2) 0.68717(18) 0.95437(12) 0.0324(4) Uani d . 1 . .
    C C8 0.4347(2) 0.8457(2) 1.05488(15) 0.0473(5) Uani d . 1 . .
    H H8A 0.3500 0.9150 1.0436 0.057 Uiso calc R 1 . .
    H H8B 0.5247 0.8602 1.0076 0.057 Uiso calc R 1 . .
    C C9 0.4995(3) 0.8551(3) 1.15900(17) 0.0665(7) Uani d . 1 . .
    H H9A 0.5831 0.7860 1.1694 0.100 Uiso calc R 1 . .
    H H9B 0.4094 0.8414 1.2052 0.100 Uiso calc R 1 . .
    H H9C 0.5478 0.9438 1.1696 0.100 Uiso calc R 1 . .
    C C10 0.2976(2) 0.4242(2) 1.11193(12) 0.0380(4) Uani d . 1 . .
    H H10A 0.2233 0.4670 1.1587 0.057 Uiso calc R 1 . .
    H H10B 0.4043 0.4690 1.1142 0.057 Uiso calc R 1 . .
    H H10C 0.3111 0.3295 1.1291 0.057 Uiso calc R 1 . .
    N N1 0.14838(18) 0.51266(15) 0.85690(10) 0.0318(4) Uani d . 1 . .
    N N2 -0.03348(19) 0.17759(15) 0.81245(10) 0.0362(4) Uani d . 1 . .
    N N3 0.01190(19) 0.12734(16) 0.90363(10) 0.0349(4) Uani d . 1 . .
    O O1 0.12783(16) 0.13034(12) 1.05782(8) 0.0397(4) Uani d . 1 . .
    O O2 0.27522(18) 0.77051(14) 0.88893(10) 0.0506(4) Uani d . 1 . .
    O O3 0.36361(16) 0.71015(13) 1.04147(9) 0.0409(4) Uani d . 1 . .
    H H1 0.132(2) 0.565(2) 0.8057(15) 0.038(5) Uiso d . 1 . .
    H H3 -0.028(3) 0.042(3) 0.9145(16) 0.067(7) Uiso d . 1 . .
loop_
    _atom_site_aniso_label
    _atom_site_aniso_U_11
    _atom_site_aniso_U_22
    _atom_site_aniso_U_33
    _atom_site_aniso_U_12
    _atom_site_aniso_U_13
    _atom_site_aniso_U_23
    C1 0.0348(9) 0.0251(9) 0.0274(8) 0.0005(7) -0.0006(6) 0.0008(7)
    C2 0.0313(8) 0.0261(9) 0.0256(8) 0.0013(7) -0.0007(6) 0.0005(7)
    C3 0.0342(9) 0.0275(9) 0.0268(8) -0.0004(7) -0.0005(6) 0.0017(7)
    C4 0.0503(10) 0.0287(10) 0.0253(8) -0.0019(8) -0.0054(7) 0.0011(7)
    C5 0.0299(8) 0.0271(9) 0.0290(8) 0.0013(6) -0.0012(6) -0.0003(7)
    C6 0.0321(8) 0.0273(9) 0.0286(8) -0.0002(7) -0.0028(6) -0.0013(7)
    C7 0.0347(9) 0.0285(10) 0.0340(9) -0.0017(7) -0.0022(7) -0.0007(7)
    C8 0.0492(11) 0.0365(12) 0.0562(12) -0.0114(9) -0.0071(9) -0.0098(9)
    C9 0.0655(14) 0.0758(18) 0.0581(14) -0.0170(13) -0.0081(11) -0.0236(13)
    C10 0.0447(10) 0.0367(11) 0.0325(9) -0.0025(8) -0.0098(7) 0.0021(8)
    N1 0.0432(8) 0.0254(8) 0.0268(7) -0.0024(6) -0.0058(6) 0.0050(6)
    N2 0.0515(9) 0.0298(9) 0.0272(7) -0.0048(7) -0.0059(6) -0.0008(6)
    N3 0.0502(9) 0.0255(9) 0.0290(7) -0.0063(6) -0.0053(6) 0.0023(6)
    O1 0.0569(8) 0.0305(7) 0.0317(7) -0.0077(6) -0.0101(5) 0.0078(5)
    O2 0.0723(10) 0.0319(8) 0.0475(8) -0.0113(6) -0.0173(7) 0.0092(6)
    O3 0.0514(8) 0.0324(8) 0.0389(7) -0.0092(6) -0.0101(6) -0.0006(5)
_geom_special_details
;
All e.s.d.'s (except the e.s.d. in the dihedral angle between two l.s. planes)
are estimated using the full covariance matrix. The cell e.s.d.'s are taken
into account individually in the estimation of e.s.d.'s in distances, angles
and torsion angles; correlations between e.s.d.'s in cell parameters are only
used when they are defined by crystal symmetry. An approximate (isotropic)
treatment of cell e.s.d.'s is used for estimating e.s.d.'s involving l.s.
planes.
;
loop_
    _geom_bond_atom_site_label_1
    _geom_bond_atom_site_label_2
    _geom_bond_site_symmetry_2
    _geom_bond_distance
    _geom_bond_publ_flag
    C1 N1 . 1.345(2) no
    C1 C2 . 1.391(2) no
    C1 C4 . 1.412(2) no
    C2 C5 . 1.418(2) no
    C2 C3 . 1.435(2) no
    C3 O1 . 1.2396(19) no
    C3 N3 . 1.368(2) no
    C4 N2 . 1.291(2) no
    C4 H2 . 0.9300 no
    C5 C6 . 1.380(2) no
    C5 C10 . 1.495(2) no
    C6 N1 . 1.374(2) no
    C6 C7 . 1.470(2) no
    C7 O2 . 1.201(2) no
    C7 O3 . 1.324(2) no
    C8 O3 . 1.453(2) no
    C8 C9 . 1.487(3) no
    C8 H8A . 0.9700 no
    C8 H8B . 0.9700 no
    C9 H9A . 0.9600 no
    C9 H9B . 0.9600 no
    C9 H9C . 0.9600 no
    C10 H10A . 0.9600 no
    C10 H10B . 0.9600 no
    C10 H10C . 0.9600 no
    N1 H1 . 0.86(2) no
    N2 N3 . 1.3626(19) no
    N3 H3 . 0.90(3) no
loop_
    _geom_angle_atom_site_label_1
    _geom_angle_atom_site_label_2
    _geom_angle_atom_site_label_3
    _geom_angle_site_symmetry_1
    _geom_angle_site_symmetry_3
    _geom_angle
    _geom_angle_publ_flag
    N1 C1 C2 . . 108.20(14) no
    N1 C1 C4 . . 130.09(15) no
    C2 C1 C4 . . 121.71(16) no
    C1 C2 C5 . . 108.11(15) no
    C1 C2 C3 . . 118.14(14) no
    C5 C2 C3 . . 133.74(14) no
    O1 C3 N3 . . 119.96(16) no
    O1 C3 C2 . . 126.47(15) no
    N3 C3 C2 . . 113.57(14) no
    N2 C4 C1 . . 120.59(15) no
    N2 C4 H2 . . 119.7 no
    C1 C4 H2 . . 119.7 no
    C6 C5 C2 . . 105.10(14) no
    C6 C5 C10 . . 128.68(15) no
    C2 C5 C10 . . 126.22(15) no
    N1 C6 C5 . . 109.79(15) no
    N1 C6 C7 . . 116.94(14) no
    C5 C6 C7 . . 133.26(15) no
    O2 C7 O3 . . 124.61(16) no
    O2 C7 C6 . . 122.72(16) no
    O3 C7 C6 . . 112.68(14) no
    O3 C8 C9 . . 107.89(17) no
    O3 C8 H8A . . 110.1 no
    C9 C8 H8A . . 110.1 no
    O3 C8 H8B . . 110.1 no
    C9 C8 H8B . . 110.1 no
    H8A C8 H8B . . 108.4 no
    C8 C9 H9A . . 109.5 no
    C8 C9 H9B . . 109.5 no
    H9A C9 H9B . . 109.5 no
    C8 C9 H9C . . 109.5 no
    H9A C9 H9C . . 109.5 no
    H9B C9 H9C . . 109.5 no
    C5 C10 H10A . . 109.5 no
    C5 C10 H10B . . 109.5 no
    H10A C10 H10B . . 109.5 no
    C5 C10 H10C . . 109.5 no
    H10A C10 H10C . . 109.5 no
    H10B C10 H10C . . 109.5 no
    C1 N1 C6 . . 108.79(14) no
    C1 N1 H1 . . 123.8(13) no
    C6 N1 H1 . . 127.4(13) no
    C4 N2 N3 . . 117.50(14) no
    N2 N3 C3 . . 128.49(16) no
    N2 N3 H3 . . 112.6(14) no
    C3 N3 H3 . . 118.8(14) no
    C7 O3 C8 . . 115.92(14) no
loop_
    _geom_torsion_atom_site_label_1
    _geom_torsion_atom_site_label_2
    _geom_torsion_atom_site_label_3
    _geom_torsion_atom_site_label_4
    _geom_torsion_site_symmetry_1
    _geom_torsion_site_symmetry_2
    _geom_torsion_site_symmetry_3
    _geom_torsion_site_symmetry_4
    _geom_torsion
    _geom_torsion_publ_flag
    N1 C1 C2 C5 . . . . 0.20(18) ?
    C4 C1 C2 C5 . . . . -179.24(15) ?
    N1 C1 C2 C3 . . . . 179.22(14) ?
    C4 C1 C2 C3 . . . . -0.2(2) ?
    C1 C2 C3 O1 . . . . -179.84(16) ?
    C5 C2 C3 O1 . . . . -1.1(3) ?
    C1 C2 C3 N3 . . . . 0.1(2) ?
    C5 C2 C3 N3 . . . . 178.82(16) ?
    N1 C1 C4 N2 . . . . -179.01(17) ?
    C2 C1 C4 N2 . . . . 0.3(3) ?
    C1 C2 C5 C6 . . . . 0.09(18) ?
    C3 C2 C5 C6 . . . . -178.72(17) ?
    C1 C2 C5 C10 . . . . -179.86(15) ?
    C3 C2 C5 C10 . . . . 1.3(3) ?
    C2 C5 C6 N1 . . . . -0.35(18) ?
    C10 C5 C6 N1 . . . . 179.60(15) ?
    C2 C5 C6 C7 . . . . 178.60(17) ?
    C10 C5 C6 C7 . . . . -1.4(3) ?
    N1 C6 C7 O2 . . . . -0.1(3) ?
    C5 C6 C7 O2 . . . . -178.97(18) ?
    N1 C6 C7 O3 . . . . -179.76(14) ?
    C5 C6 C7 O3 . . . . 1.3(3) ?
    C2 C1 N1 C6 . . . . -0.42(18) ?
    C4 C1 N1 C6 . . . . 178.97(17) ?
    C5 C6 N1 C1 . . . . 0.49(19) ?
    C7 C6 N1 C1 . . . . -178.65(14) ?
    C1 C4 N2 N3 . . . . -0.3(2) ?
    C4 N2 N3 C3 . . . . 0.2(3) ?
    O1 C3 N3 N2 . . . . 179.87(16) ?
    C2 C3 N3 N2 . . . . -0.1(2) ?
    O2 C7 O3 C8 . . . . -1.8(3) ?
    C6 C7 O3 C8 . . . . 177.84(15) ?
    C9 C8 O3 C7 . . . . 175.68(16) ?
loop_
    _geom_hbond_atom_site_label_D
    _geom_hbond_atom_site_label_H
    _geom_hbond_atom_site_label_A
    _geom_hbond_site_symmetry_A
    _geom_hbond_distance_DH
    _geom_hbond_distance_HA
    _geom_hbond_distance_DA
    _geom_hbond_angle_DHA
    _geom_hbond_publ_flag
    N3 H3 O1 3_557 0.90(3) 1.90(3) 2.804(2) 175(2) y
    N1 H1 N2 2_556 0.86(2) 2.08(2) 2.925(2) 166.2(17) y
