# Supplementary material for: Ethyl 3-methyl-4-oxo-4,5-dihydro-1H-pyrrolo[2,3-d]pyridazine-2-carboxyl­ate
Source: Acta Crystallogr Sect E Struct Rep Online. 2010 Jan 9;66(Pt 2):o259. doi: 10.1107/S1600536809055081 (PMC2979812; doi:10.1107/S1600536809055081)
Supplement: Supplementary file 2 [file e-66-0o259-Isup2.hkl]

#
# h,k,l, Fc-squared, Fo-squared, sigma(Fo-squared) and status flag
#
data_I
_shelx_title ' A in P2(1)/c'
_shelx_refln_list_code          4
_shelx_F_calc_maximum      167.18
_exptl_crystal_F_000       464.00
_reflns_d_resolution_high  0.8108
 
loop_
 _symmetry_equiv_pos_as_xyz
 'x, y, z'
 '-x, y+1/2, -z+1/2'
 '-x, -y, -z'
 'x, -y-1/2, z-1/2'
 
_cell_length_a     8.0030
_cell_length_b     9.7740
_cell_length_c    13.3700
_cell_angle_alpha  90.000
_cell_angle_beta   90.169
_cell_angle_gamma  90.000
 
_shelx_F_squared_multiplier     1.000
 
loop_
 _refln_index_h
 _refln_index_k
 _refln_index_l
 _refln_F_squared_calc
 _refln_F_squared_meas
 _refln_F_squared_sigma
 _refln_observed_status
   1   0   0     6277.13     6022.48    102.30 o
   2   0   0       29.24       19.43      0.99 o
   3   0   0      144.30      129.14      3.28 o
   4   0   0       89.84       89.47      2.88 o
   5   0   0      138.65      133.77      4.12 o
   6   0   0       21.07       17.14      1.74 o
   7   0   0      228.38      216.57      6.24 o
   8   0   0      206.95      203.33      8.81 o
   1   1   0      300.38      308.41      4.06 o
   2   1   0     9054.07     9359.89    119.30 o
   3   1   0      897.52      974.05     12.33 o
   4   1   0       53.77       59.39      1.63 o
   5   1   0      223.68      226.49      4.04 o
   6   1   0      132.66      116.11      2.83 o
   7   1   0       54.95       58.40      2.29 o
   8   1   0       44.80       43.85      3.80 o
   9   1   0        0.64       -0.44      1.97 o
   0   2   0     3818.75     4100.75    191.81 o
   1   2   0       11.23        7.81      0.79 o
   2   2   0     1254.27     1348.45     18.04 o
   3   2   0     2424.83     2363.61     28.72 o
   4   2   0        0.82       -0.03      0.54 o
   5   2   0      110.08       96.67      2.42 o
   6   2   0        6.50        5.37      0.89 o
   7   2   0       38.58       36.86      2.50 o
   8   2   0        6.84        8.61      2.63 o
   9   2   0        8.93        7.04      2.25 o
   1   3   0     3952.57     4105.81     60.39 o
   2   3   0      141.71      121.32      2.89 o
   3   3   0      108.45      112.61      2.65 o
   4   3   0      561.26      554.01      8.76 o
   5   3   0        1.67        2.27      0.76 o
   6   3   0       31.81       34.48      2.81 o
   7   3   0        2.80        3.75      1.47 o
   8   3   0        4.44        3.92      1.82 o
   9   3   0        0.00        0.20      2.06 o
   0   4   0      893.20     1141.64     25.35 o
   1   4   0      497.12      535.63      9.10 o
   2   4   0     2442.69     2578.95     44.68 o
   3   4   0      102.78      105.37      2.79 o
   4   4   0        1.29        1.94      0.71 o
   5   4   0       40.72       37.61      2.03 o
   6   4   0        1.32        0.40      1.09 o
   7   4   0       18.55       19.09      2.57 o
   8   4   0        1.97        1.65      1.92 o
   9   4   0       17.82       23.77      3.51 o
   1   5   0      664.77      750.73     12.60 o
   2   5   0     1013.96     1053.78     20.04 o
   3   5   0       33.22       33.54      2.04 o
   4   5   0       17.94       13.03      1.41 o
   5   5   0      263.50      257.24      6.51 o
   6   5   0       47.54       41.55      3.31 o
   7   5   0       53.61       55.31      4.18 o
   8   5   0        4.14        2.98      2.25 o
   0   6   0      803.64      847.64     20.21 o
   1   6   0      337.23      344.82      6.78 o
   2   6   0      978.22      999.23     19.57 o
   3   6   0      145.76      136.83      4.00 o
   4   6   0      102.50       91.85      3.34 o
   5   6   0        2.09        2.86      1.38 o
   6   6   0       60.04       69.96      7.53 o
   7   6   0      103.82      103.89      6.72 o
   8   6   0        7.99       15.20      4.99 o
   1   7   0      102.14      114.37      5.52 o
   2   7   0       25.90       35.34      2.72 o
   3   7   0       36.61       31.81      2.73 o
   4   7   0        9.78        7.32      1.77 o
   5   7   0       34.18       29.97      3.12 o
   6   7   0       11.34       13.36      2.91 o
   7   7   0        6.86        5.90      3.91 o
   8   7   0        4.41        6.30      2.84 o
   0   8   0      104.18       91.02      8.56 o
   1   8   0        8.89        5.26      1.54 o
   2   8   0       92.01       91.89      5.30 o
   3   8   0      117.44      123.19      6.68 o
   4   8   0      127.53       99.36      6.44 o
   5   8   0       16.26       14.23      4.42 o
   6   8   0       18.23        9.63      4.47 o
   7   8   0       15.72       15.03      6.69 o
   1   9   0       20.03       20.98      3.24 o
   2   9   0        3.06        2.56      3.95 o
   3   9   0       23.85       22.93      2.69 o
   4   9   0       22.19       30.51      3.63 o
   5   9   0        7.51        6.14      3.39 o
   6   9   0        5.40        3.56      2.59 o
   0  10   0       10.40       13.70      4.06 o
   1  10   0       59.41       49.84      5.38 o
   2  10   0       21.23       24.94      5.32 o
   3  10   0       64.11       79.44      9.53 o
   4  10   0       55.45       44.15      4.63 o
   5  10   0       12.81       13.27      2.95 o
   1  11   0       41.38       75.06      7.05 o
   2  11   0       17.79       14.63      3.59 o
   3  11   0       81.25      106.72     11.49 o
   4  11   0       12.47       17.11      5.70 o
   0  12   0       43.63       54.77      9.33 o
  -9   1   1        2.05        5.11      2.60 o
  -8   1   1        0.31        1.64      1.32 o
  -7   1   1       10.32       12.73      1.32 o
  -6   1   1        2.46        3.73      0.78 o
  -5   1   1       58.88       52.56      3.06 o
  -4   1   1       75.64       85.19      1.98 o
  -3   1   1      930.74      962.68     12.22 o
  -2   1   1    14589.65    14264.21    179.57 o
  -1   1   1      425.85      448.72      6.21 o
   0   1   1     1362.59     1372.30     20.32 o
   1   1   1      584.56      571.58      7.82 o
   2   1   1     1150.14     1138.28     14.00 o
   3   1   1      182.44      190.36      3.11 o
   4   1   1       27.68       26.06      1.29 o
   5   1   1       19.40       16.83      1.21 o
   6   1   1       57.11       63.67      2.08 o
   7   1   1       46.98       44.26      2.49 o
   8   1   1        0.85       -0.27      1.29 o
   9   1   1       14.67       11.08      3.84 o
  -9   2   1        0.98        1.86      3.84 o
  -8   2   1       12.91       11.01      2.14 o
  -7   2   1        6.05        7.98      1.56 o
  -6   2   1       42.31       38.85      1.78 o
  -5   2   1       54.95       49.43      2.37 o
  -4   2   1     1047.41     1104.11     14.26 o
  -3   2   1      259.84      235.73      3.74 o
  -2   2   1      804.81      807.45     10.32 o
  -1   2   1      703.86      711.16      9.93 o
   0   2   1     1354.25     1335.24     20.04 o
   1   2   1      633.97      602.64      9.51 o
   2   2   1        9.43       15.34      0.64 o
   3   2   1        2.15        3.53      0.47 o
   4   2   1      248.00      233.65      3.94 o
   5   2   1      223.50      235.11      5.62 o
   6   2   1       25.01       23.87      1.47 o
   7   2   1       19.30       23.60      5.31 o
   8   2   1        3.41        2.31      1.33 o
   9   2   1       16.02       20.86      3.46 o
  -9   3   1       34.63       28.64      3.60 o
  -8   3   1        6.91        8.63      2.17 o
  -7   3   1        2.18        2.56      1.75 o
  -6   3   1       41.32       44.63      2.24 o
  -5   3   1      168.33      151.23      6.21 o
  -4   3   1      467.34      554.38      7.93 o
  -3   3   1       99.14       76.21      1.78 o
  -2   3   1      665.83      667.32      8.91 o
  -1   3   1      419.91      405.81      6.27 o
   0   3   1     3170.04     3134.60     46.23 o
   1   3   1      527.70      557.00      9.15 o
   2   3   1      329.59      274.82      5.22 o
   3   3   1     1655.44     1659.17     20.68 o
   4   3   1       23.90       22.60      1.11 o
   5   3   1       35.51       44.55      2.00 o
   6   3   1       48.84       41.03      2.59 o
   7   3   1        3.59        2.81      1.58 o
   8   3   1        0.00       -0.16      1.70 o
   9   3   1       62.94       57.65     10.05 o
  -9   4   1       57.64       58.38      9.51 o
  -8   4   1       90.57       89.63      5.31 o
  -7   4   1       90.55      101.44      5.57 o
  -6   4   1       10.47       12.54      2.11 o
  -5   4   1       44.89       42.30      2.14 o
  -4   4   1      400.05      420.75      7.36 o
  -3   4   1        7.83       11.59      1.08 o
  -2   4   1        0.42        0.63      0.57 o
  -1   4   1      213.81      178.53      3.81 o
   0   4   1      307.47      327.84      6.06 o
   1   4   1      694.58      712.80     11.69 o
   2   4   1     1451.46     1544.17     27.69 o
   3   4   1        9.51       10.80      1.11 o
   4   4   1      365.79      376.20      7.30 o
   5   4   1        0.30        0.39      0.89 o
   6   4   1        8.88        6.99      1.44 o
   7   4   1        1.34        0.75      1.68 o
   8   4   1        4.62        1.76      1.95 o
   9   4   1       17.66       14.92      3.09 o
  -8   5   1        6.83        0.85      3.76 o
  -7   5   1        0.12        0.78      1.68 o
  -6   5   1      187.91      193.75      6.79 o
  -5   5   1       61.07       56.12      2.56 o
  -4   5   1      174.17      163.21      4.04 o
  -3   5   1       18.52       22.90      1.77 o
  -2   5   1       44.61       54.95      2.90 o
  -1   5   1       23.97       32.91      1.59 o
   0   5   1      453.09      439.93      8.02 o
   1   5   1        6.72        5.55      0.68 o
   2   5   1       57.08       58.27      5.76 o
   3   5   1       10.93       12.65      1.26 o
   4   5   1      114.57      148.15      4.05 o
   5   5   1      111.01      108.84      4.47 o
   6   5   1      328.16      337.86     11.06 o
   7   5   1      278.84      250.00      7.92 o
   8   5   1      189.72      191.29      8.89 o
  -8   6   1       72.83       86.67      5.89 o
  -7   6   1       47.15       58.45      6.62 o
  -6   6   1       30.46       25.78      2.98 o
  -5   6   1      142.35      147.64      6.77 o
  -4   6   1      148.06      153.82      4.48 o
  -3   6   1       21.16       19.01      2.04 o
  -2   6   1      502.87      451.47     10.30 o
  -1   6   1      238.77      294.51      6.37 o
   0   6   1        1.82        0.97      0.70 o
   1   6   1        0.01        1.50      0.95 o
   2   6   1        8.43       11.06      1.52 o
   3   6   1      548.98      530.30     25.68 o
   4   6   1      248.02      218.43      8.26 o
   5   6   1       32.98       35.21      3.94 o
   6   6   1       86.41       85.45      4.76 o
   7   6   1        4.28        3.19      2.23 o
   8   6   1       10.75       10.71      3.16 o
  -8   7   1        9.37       15.22      3.56 o
  -7   7   1       11.69       14.55      3.39 o
  -6   7   1       24.47       24.13      3.68 o
  -5   7   1       16.54       15.45      2.74 o
  -4   7   1       46.20       38.78      3.59 o
  -3   7   1      125.48      112.97      3.90 o
  -2   7   1       16.83       25.10      2.40 o
  -1   7   1       73.62       67.71      3.97 o
   0   7   1      777.21      749.77     15.00 o
   1   7   1      635.14      636.45     17.85 o
   2   7   1        0.36        1.14      1.01 o
   3   7   1       40.06       39.26      3.02 o
   4   7   1       37.76       40.73      3.26 o
   5   7   1      154.07      146.60      7.75 o
   6   7   1       82.69       84.82      6.77 o
   7   7   1        0.23        0.25      2.07 o
   8   7   1        1.59       -0.20      2.38 o
  -7   8   1        2.22        4.14      3.70 o
  -6   8   1        0.76        1.81      2.06 o
  -5   8   1       53.93       61.52      6.11 o
  -4   8   1       63.93       55.01      3.93 o
  -3   8   1      144.82      139.30      5.41 o
  -2   8   1      118.04      113.58      4.63 o
  -1   8   1       38.71       44.82      3.07 o
   0   8   1      300.87      297.02     10.75 o
   1   8   1        3.12        4.98      1.44 o
   2   8   1       12.51       13.22      1.95 o
   3   8   1      231.54      209.36      6.86 o
   4   8   1        3.12        5.39      1.76 o
   5   8   1        7.09        8.09      2.91 o
   6   8   1        8.94        6.07      2.44 o
   7   8   1        7.59        6.18      2.69 o
  -6   9   1       19.85       14.55      4.94 o
  -5   9   1       13.51        4.72      3.17 o
  -4   9   1       69.21       63.66      5.31 o
  -3   9   1        0.00        0.01      1.30 o
  -2   9   1       90.97      100.52      9.86 o
  -1   9   1       19.99       23.35      6.12 o
   0   9   1       87.42       72.65      5.94 o
   1   9   1       63.61       53.32      7.03 o
   2   9   1      425.20      390.86     23.87 o
   3   9   1       46.63       51.73      4.39 o
   4   9   1      140.59      127.16      5.68 o
   5   9   1       37.26       35.97      3.67 o
   6   9   1        8.61        9.09      2.84 o
  -5  10   1        0.17        3.66      2.36 o
  -4  10   1       37.59       38.17      4.42 o
  -3  10   1        1.88        3.91      3.61 o
  -2  10   1       67.61       76.82      8.64 o
  -1  10   1       57.93       67.66      9.55 o
   0  10   1       65.04       63.78     13.26 o
   1  10   1       69.30       72.43      6.29 o
   2  10   1        8.39        5.75      2.82 o
   3  10   1       59.22       47.36      5.98 o
   4  10   1       18.72       22.05      3.15 o
   5  10   1      121.19      121.29     16.39 o
  -3  11   1        1.26        3.46      4.32 o
  -2  11   1        2.21        6.40      2.94 o
  -1  11   1        1.82        1.69      2.74 o
   0  11   1       67.57       71.13      6.86 o
   1  11   1       15.80       11.89      4.74 o
   2  11   1        0.07        2.48      2.81 o
   3  11   1        0.17       -1.41      2.76 o
   0  12   1        3.25       -0.53      3.19 o
  -9   0   2       21.96       26.70      6.00 o
  -8   0   2       11.40       11.22      2.59 o
  -7   0   2       24.80       22.45      2.22 o
  -6   0   2       16.81       17.10      1.78 o
  -5   0   2      142.35      135.51      4.08 o
  -4   0   2      597.43      649.35     12.49 o
  -3   0   2        0.57        1.59      0.79 o
  -2   0   2    13952.52    14093.78    238.57 o
  -1   0   2     2444.70     2425.68     40.79 o
   0   0   2    13692.16    13061.72    379.39 o
   1   0   2      304.88      339.57      7.81 o
   2   0   2      187.85      211.79      4.57 o
   3   0   2     1164.23     1244.18     21.97 o
   4   0   2      614.13      571.45     11.23 o
   5   0   2       38.53       39.72      2.21 o
   6   0   2      481.82      476.34     19.84 o
   7   0   2       59.17       56.18      6.40 o
   8   0   2       28.36       29.92      5.52 o
  -9   1   2       38.80       36.11      5.04 o
  -8   1   2       11.67       15.09      2.43 o
  -7   1   2       62.75       58.72      3.91 o
  -6   1   2       15.33       16.07      1.20 o
  -5   1   2      227.27      196.30      3.66 o
  -4   1   2       15.66       17.26      1.00 o
  -3   1   2      550.95      584.96      7.80 o
  -2   1   2    27949.49    27518.64    353.83 o
  -1   1   2      392.06      402.95      5.89 o
   0   1   2     1814.56     1717.65     22.60 o
   1   1   2      635.34      602.11     11.00 o
   2   1   2      258.68      241.49      3.81 o
   3   1   2      200.62      187.21      3.35 o
   4   1   2       19.81       21.66      1.24 o
   5   1   2      419.28      398.14      7.55 o
   6   1   2      186.99      197.52      3.96 o
   7   1   2       14.35       11.77      1.39 o
   8   1   2       25.92       30.05      2.80 o
   9   1   2        4.16        7.85      2.44 o
  -9   2   2        0.00        2.07      2.63 o
  -8   2   2       12.29       12.21      1.93 o
  -7   2   2       37.10       36.55      3.30 o
  -6   2   2      110.58      112.75      2.83 o
  -5   2   2      871.05      847.17     13.06 o
  -4   2   2     2616.34     2842.59     34.61 o
  -3   2   2      534.50      589.82      8.00 o
  -2   2   2      116.07      130.08      2.31 o
  -1   2   2      983.07     1053.84     20.12 o
   0   2   2      245.75      218.28      3.51 o
   1   2   2      139.29      141.20      2.87 o
   2   2   2      979.76      957.75     13.16 o
   3   2   2      932.71      962.11     13.46 o
   4   2   2      320.38      311.72      5.31 o
   5   2   2       44.59       50.93      3.01 o
   6   2   2      125.05      124.90      3.75 o
   7   2   2        9.84        9.02      1.99 o
   8   2   2        8.12        8.85      1.92 o
   9   2   2       76.55       69.47      4.44 o
  -9   3   2        5.72        6.33      3.49 o
  -8   3   2        2.35        2.55      1.83 o
  -7   3   2        3.30        0.83      1.48 o
  -6   3   2       11.39       13.04      1.69 o
  -5   3   2      113.63      110.14      4.25 o
  -4   3   2      247.70      248.98      4.27 o
  -3   3   2        2.75        4.52      0.70 o
  -2   3   2       52.14       58.93      1.53 o
  -1   3   2      783.47      803.54     12.76 o
   0   3   2        0.27        1.03      0.54 o
   1   3   2      670.95      674.42     10.92 o
   2   3   2      542.18      538.23      9.05 o
   3   3   2      123.13      136.26      4.25 o
   4   3   2      179.58      153.71      3.43 o
   5   3   2        0.34        1.10      0.85 o
   6   3   2       25.65       28.20      2.24 o
   7   3   2        0.49        1.41      1.17 o
   8   3   2        1.37        2.75      1.55 o
   9   3   2       22.52       29.67      4.20 o
  -9   4   2        7.93       12.25      3.95 o
  -8   4   2       40.03       45.55      3.98 o
  -7   4   2      138.91      137.07      7.28 o
  -6   4   2       60.49       51.73      3.01 o
  -5   4   2        1.92        2.00      0.81 o
  -4   4   2      216.83      255.58      5.12 o
  -3   4   2      584.59      583.32      8.32 o
  -2   4   2      114.96      110.77      2.75 o
  -1   4   2     2169.08     2266.02     34.51 o
   0   4   2      215.84      219.99      4.52 o
   1   4   2      209.26      271.23      5.28 o
   2   4   2       14.03       20.37      0.96 o
   3   4   2        4.72        4.33      0.77 o
   4   4   2        0.19        3.29      1.03 o
   5   4   2        5.18        1.63      1.81 o
   6   4   2      189.59      171.75      5.80 o
   7   4   2       97.91      101.66      4.85 o
   8   4   2       33.79       33.77      3.55 o
   9   4   2        0.35        3.38      2.65 o
  -8   5   2        8.40       12.32      2.93 o
  -7   5   2       13.36       16.01      2.66 o
  -6   5   2        0.34        2.55      1.31 o
  -5   5   2       59.46       65.55      3.21 o
  -4   5   2      504.42      485.32      8.50 o
  -3   5   2      130.52      123.82      3.30 o
  -2   5   2      351.35      377.62      6.47 o
  -1   5   2      279.05      298.68      8.72 o
   0   5   2     2885.55     2920.57     50.67 o
   1   5   2       29.11       18.24      1.18 o
   2   5   2      210.55      208.79      6.24 o
   3   5   2       49.33       58.97      2.40 o
   4   5   2      149.07      147.21      5.03 o
   5   5   2       55.95       46.90      3.28 o
   6   5   2        0.27       -1.12      1.12 o
   7   5   2       26.23       29.21      3.11 o
   8   5   2        0.45        1.01      2.25 o
  -8   6   2       14.94       17.64      3.42 o
  -7   6   2       25.80       26.24      3.41 o
  -6   6   2        9.30        9.83      3.11 o
  -5   6   2        6.48        7.34      2.21 o
  -4   6   2      143.74      138.64      5.06 o
  -3   6   2       24.17       29.96      2.14 o
  -2   6   2       40.02       41.39      2.72 o
  -1   6   2       99.29      110.24      4.98 o
   0   6   2        1.08        0.53      0.92 o
   1   6   2        0.58        0.77      0.62 o
   2   6   2       45.19       56.28      3.39 o
   3   6   2      155.60      167.08      5.51 o
   4   6   2      288.28      276.09      7.81 o
   5   6   2      497.61      481.41     11.82 o
   6   6   2       97.43       97.48      6.93 o
   7   6   2       74.65       63.52      4.53 o
   8   6   2        1.67        1.08      2.29 o
  -7   7   2        4.75        9.31      3.03 o
  -6   7   2        8.91        7.96      2.58 o
  -5   7   2        8.14        7.91      2.36 o
  -4   7   2       15.58       17.29      2.62 o
  -3   7   2      144.85      138.79      4.39 o
  -2   7   2      243.89      203.70     11.15 o
  -1   7   2       24.88       22.93      2.86 o
   0   7   2        5.98       11.22      1.26 o
   1   7   2        0.17        1.98      1.35 o
   2   7   2       69.60       63.47      3.46 o
   3   7   2       32.23       27.83      2.92 o
   4   7   2       11.26       10.25      1.95 o
   5   7   2        8.35        8.63      1.96 o
   6   7   2        4.52        3.08      1.73 o
   7   7   2       23.64       32.25      4.35 o
  -7   8   2        7.04        6.15      3.91 o
  -6   8   2       34.23       31.18      4.29 o
  -5   8   2       13.46       13.35      2.91 o
  -4   8   2       24.22       24.49      5.30 o
  -3   8   2       17.52       14.49      1.87 o
  -2   8   2      320.48      304.67      8.48 o
  -1   8   2        4.39        6.02      1.32 o
   0   8   2       75.60       75.98      7.23 o
   1   8   2      195.44      184.12      6.05 o
   2   8   2      331.96      327.10     11.37 o
   3   8   2      107.02       94.44      4.68 o
   4   8   2      103.74      109.80     11.54 o
   5   8   2       61.15       66.77      4.59 o
   6   8   2       78.32       83.46      5.37 o
   7   8   2       67.51       75.34      6.47 o
  -6   9   2        5.74        7.64      3.05 o
  -5   9   2       55.33       68.33      5.91 o
  -4   9   2       86.93       92.89      6.07 o
  -3   9   2       18.63       18.98      2.48 o
  -2   9   2        7.27        6.45      2.72 o
  -1   9   2       44.73       42.30      4.67 o
   0   9   2       16.35       17.85      3.12 o
   1   9   2       51.54       51.85      5.03 o
   2   9   2       47.81       54.31      5.20 o
   3   9   2       30.63       36.50      3.35 o
   4   9   2       30.19       30.23      3.24 o
   5   9   2       14.16       17.37      4.24 o
   6   9   2        3.64        7.15      3.88 o
  -5  10   2       47.82       52.17      5.54 o
  -4  10   2       38.83       45.51      4.97 o
  -3  10   2        3.70        3.49      3.46 o
  -2  10   2       36.59       24.56      5.67 o
  -1  10   2       41.48       47.89      7.54 o
   0  10   2       26.06       27.08      4.22 o
   1  10   2       12.86       20.75      4.57 o
   2  10   2       24.19       18.23      3.58 o
   3  10   2       82.70       76.65      6.62 o
   4  10   2       45.70       41.79      3.95 o
   5  10   2       54.63       56.85      4.80 o
  -3  11   2      166.22      180.76     15.26 o
  -2  11   2       10.18       10.99      5.37 o
  -1  11   2        5.46        8.39      3.20 o
   0  11   2       14.16       15.99      3.59 o
   1  11   2       63.18       74.29     11.72 o
   2  11   2        0.34        1.62      2.75 o
   3  11   2       24.75       23.97      4.61 o
  -9   1   3        0.21       -0.18      2.20 o
  -8   1   3       22.45       20.96      2.74 o
  -7   1   3       19.09       19.47      2.16 o
  -6   1   3       36.61       37.31      2.01 o
  -5   1   3      389.72      390.18      6.07 o
  -4   1   3     2303.93     2352.64     28.85 o
  -3   1   3        0.00        0.68      0.33 o
  -2   1   3     1343.86     1411.47     21.52 o
  -1   1   3     2124.05     2175.31     28.90 o
   0   1   3       23.13       15.87      0.80 o
   1   1   3        0.81       -0.25      0.25 o
   2   1   3      910.59      964.28     17.53 o
   3   1   3      414.16      384.48      6.59 o
   4   1   3      237.77      251.70      4.57 o
   5   1   3       65.08       66.29      2.12 o
   6   1   3       58.90       61.82      2.46 o
   7   1   3      262.47      233.61      5.82 o
   8   1   3        0.02        0.15      1.36 o
   9   1   3        6.91        9.69      2.30 o
  -9   2   3        0.41        2.62      2.85 o
  -8   2   3       34.54       32.89      4.64 o
  -7   2   3        2.40        3.20      1.34 o
  -6   2   3        1.13        0.49      0.83 o
  -5   2   3      210.34      219.98      4.06 o
  -4   2   3     4293.92     4352.49     52.23 o
  -3   2   3     2144.52     2217.93     27.11 o
  -2   2   3      466.70      482.98      6.62 o
  -1   2   3      202.15      170.61      2.77 o
   0   2   3      492.84      393.10      5.88 o
   1   2   3     1605.89     1706.85     25.69 o
   2   2   3        1.42       -0.02      0.43 o
   3   2   3      208.51      196.40      3.49 o
   4   2   3      107.03      124.24      2.76 o
   5   2   3       85.60       79.70      3.45 o
   6   2   3       26.15       26.58      2.46 o
   7   2   3       53.97       58.02      3.20 o
   8   2   3       14.87       13.31      2.18 o
   9   2   3       31.00       33.60      3.49 o
  -9   3   3       47.23       41.06      5.35 o
  -8   3   3        0.55        0.13      3.41 o
  -7   3   3       65.64       66.84      3.56 o
  -6   3   3     1139.86     1147.90     19.50 o
  -5   3   3       39.81       32.72      1.93 o
  -4   3   3       74.57       64.28      1.87 o
  -3   3   3       22.37       14.38      0.96 o
  -2   3   3       89.25      103.10      2.17 o
  -1   3   3      136.21      127.84      2.62 o
   0   3   3      909.42      900.04     12.70 o
   1   3   3       34.72       32.73      1.34 o
   2   3   3       53.75       72.95      2.10 o
   3   3   3      207.89      227.31      3.97 o
   4   3   3       27.62       24.92      1.54 o
   5   3   3       20.87       26.40      4.06 o
   6   3   3        2.08        1.04      1.28 o
   7   3   3       23.70       33.06      2.99 o
   8   3   3       23.82       29.57      3.08 o
   9   3   3      186.17      188.84      7.16 o
  -9   4   3        2.13        6.87      3.83 o
  -8   4   3       23.83       18.11      3.00 o
  -7   4   3        6.02        4.08      2.02 o
  -6   4   3       47.07       45.77      5.21 o
  -5   4   3       10.87       14.11      2.44 o
  -4   4   3      358.16      339.87      6.28 o
  -3   4   3       68.80       80.89      2.34 o
  -2   4   3      800.15      840.82     11.33 o
  -1   4   3      728.71      753.37     11.16 o
   0   4   3      754.58      819.62     13.43 o
   1   4   3      499.88      554.90      9.58 o
   2   4   3      482.25      570.71      9.86 o
   3   4   3       28.28       27.01      1.16 o
   4   4   3       91.98       93.94      3.70 o
   5   4   3       42.76       47.74      3.18 o
   6   4   3       76.44       74.36      4.35 o
   7   4   3       45.02       37.38      6.36 o
   8   4   3        8.66       12.10      2.41 o
   9   4   3        0.03        3.35      2.64 o
  -8   5   3       43.44       49.09      4.50 o
  -7   5   3       32.34       37.20      5.06 o
  -6   5   3       12.97       17.83      2.12 o
  -5   5   3       60.92       54.25      3.73 o
  -4   5   3        1.03        0.36      0.88 o
  -3   5   3      694.59      638.09     10.36 o
  -2   5   3       55.74       55.10      2.10 o
  -1   5   3       25.31       29.94      1.63 o
   0   5   3      208.80      215.49      4.72 o
   1   5   3      284.68      261.62      8.19 o
   2   5   3       55.25       48.85      3.21 o
   3   5   3        6.45        8.82      1.38 o
   4   5   3       76.32       82.43      5.86 o
   5   5   3       27.41       25.95      2.57 o
   6   5   3       65.13       58.85      3.99 o
   7   5   3       42.97       50.49      4.04 o
   8   5   3       17.62       19.32      2.98 o
  -8   6   3        6.92        2.71      2.51 o
  -7   6   3        3.32        7.39      2.41 o
  -6   6   3        0.28       -0.39      1.93 o
  -5   6   3       13.78       11.82      2.68 o
  -4   6   3       12.59       11.53      1.63 o
  -3   6   3      349.71      312.83      6.33 o
  -2   6   3      683.67      637.49     13.44 o
  -1   6   3      478.03      473.88      9.15 o
   0   6   3       41.89       42.68      1.99 o
   1   6   3       69.80      102.48      3.03 o
   2   6   3       77.14       81.52      3.58 o
   3   6   3      202.49      203.75      6.25 o
   4   6   3      215.93      218.98      6.82 o
   5   6   3      198.80      194.99      7.41 o
   6   6   3      102.27       98.45      6.71 o
   7   6   3        1.48        2.50      1.86 o
   8   6   3        4.34        3.24      2.62 o
  -7   7   3       20.81       20.86      3.37 o
  -6   7   3      147.80      144.88      6.46 o
  -5   7   3        1.58        0.79      1.32 o
  -4   7   3       23.08       25.03      3.79 o
  -3   7   3        6.26        7.23      1.90 o
  -2   7   3      204.17      191.39      6.01 o
  -1   7   3      381.98      389.94     14.67 o
   0   7   3      275.78      273.66     11.18 o
   1   7   3      696.52      690.13     25.35 o
   2   7   3      305.92      308.15     17.28 o
   3   7   3      185.79      167.76      6.80 o
   4   7   3      101.22       94.92      4.73 o
   5   7   3       76.29       74.95      7.85 o
   6   7   3        3.55        2.11      1.67 o
   7   7   3        0.19        0.50      1.82 o
  -7   8   3        2.96        7.78      3.09 o
  -6   8   3        2.00        2.71      2.41 o
  -5   8   3       74.18       70.62      5.76 o
  -4   8   3        4.27        5.62      1.66 o
  -3   8   3       19.22       16.09      2.43 o
  -2   8   3       18.72       13.50      2.77 o
  -1   8   3      378.27      382.28      9.74 o
   0   8   3      110.40      102.75      9.57 o
   1   8   3        1.91        2.70      1.19 o
   2   8   3       36.54       31.93      2.87 o
   3   8   3       49.28       35.49      3.15 o
   4   8   3        6.59        6.34      1.67 o
   5   8   3        4.36        5.01      1.71 o
   6   8   3       98.99      105.82      7.42 o
   7   8   3       10.60       10.15      5.92 o
  -6   9   3        1.22       -0.68      2.11 o
  -5   9   3        7.06        5.87      2.73 o
  -4   9   3        1.09        1.77      1.68 o
  -3   9   3       26.01       25.61      3.07 o
  -2   9   3       34.99       26.22      5.47 o
  -1   9   3       32.91       34.42      4.18 o
   0   9   3      194.27      143.29      9.46 o
   1   9   3      490.22      456.08     20.40 o
   2   9   3       56.42       53.67      3.82 o
   3   9   3      189.64      179.48      6.63 o
   4   9   3        2.48        2.42      1.63 o
   5   9   3       14.84       20.07      2.99 o
   6   9   3        1.83        1.96      2.18 o
  -5  10   3       59.28       67.05      6.28 o
  -4  10   3        4.44        3.63      2.82 o
  -3  10   3        5.80       15.51      3.55 o
  -2  10   3      128.45      136.04     12.80 o
  -1  10   3      126.68      128.62     16.41 o
   0  10   3       53.26       60.71      8.34 o
   1  10   3        1.87        1.11      2.92 o
   2  10   3       73.17       86.61      6.88 o
   3  10   3        0.78        2.98      2.62 o
   4  10   3       41.82       44.55      4.20 o
   5  10   3      117.93      133.83      7.92 o
  -3  11   3       24.52       29.21      7.40 o
  -2  11   3       55.56       64.21     10.24 o
  -1  11   3        0.11        0.90      4.14 o
   0  11   3       10.53       16.08      3.66 o
   1  11   3        3.83        2.33      3.11 o
   2  11   3        0.79        3.42      3.10 o
   3  11   3        6.43       11.11      3.76 o
  -9   0   4       22.85       33.04      6.67 o
  -8   0   4        3.89       10.78      6.15 o
  -7   0   4      149.20      166.46      7.29 o
  -6   0   4      114.31      122.50     11.32 o
  -5   0   4       27.10       24.51      1.79 o
  -4   0   4      580.76      568.03     11.25 o
  -3   0   4      924.48      917.18     16.63 o
  -2   0   4      357.70      354.47     10.33 o
  -1   0   4        0.88        0.22      0.53 o
   0   0   4      725.82      763.42     16.29 o
   1   0   4       22.65       16.37      1.31 o
   2   0   4      374.32      380.05      9.47 o
   3   0   4     1687.89     1819.54     39.27 o
   4   0   4       12.72       12.16      1.68 o
   5   0   4     1542.52     1502.97     33.86 o
   6   0   4        1.73        1.82      1.36 o
   7   0   4       62.26       58.74      4.29 o
   8   0   4       41.25       40.09      4.03 o
   9   0   4       40.55       37.39      6.17 o
  -9   1   4       12.09       15.35      2.98 o
  -8   1   4        0.35        1.56      1.76 o
  -7   1   4       45.44       38.71      2.73 o
  -6   1   4       21.23       30.70      2.31 o
  -5   1   4      165.59      169.60      3.89 o
  -4   1   4     1107.59     1059.15     16.62 o
  -3   1   4      253.35      276.31      4.17 o
  -2   1   4      569.37      505.26      7.66 o
  -1   1   4      298.83      263.35      3.84 o
   0   1   4      778.39      822.01     10.41 o
   1   1   4     1246.57     1254.74     16.97 o
   2   1   4      495.64      520.22      8.77 o
   3   1   4       81.90       89.27      3.08 o
   4   1   4      685.97      748.31     12.69 o
   5   1   4       31.05       31.25      1.94 o
   6   1   4       20.56       21.74      2.10 o
   7   1   4        0.01       -0.98      0.98 o
   8   1   4        0.50        0.11      1.47 o
   9   1   4        0.38        1.21      1.85 o
  -9   2   4        0.17        0.61      2.57 o
  -8   2   4       52.14       52.76      6.69 o
  -7   2   4       12.73       13.78      2.24 o
  -6   2   4      388.53      374.93      7.14 o
  -5   2   4       14.20       20.70      1.51 o
  -4   2   4     1226.54     1208.10     15.55 o
  -3   2   4        0.96        1.02      0.35 o
  -2   2   4       43.82       51.98      1.65 o
  -1   2   4       49.50       49.91      2.29 o
   0   2   4      777.94      790.70     11.28 o
   1   2   4      804.96      781.53     11.00 o
   2   2   4     2090.05     2342.57     35.21 o
   3   2   4        4.57        3.50      1.12 o
   4   2   4      192.10      213.64      4.82 o
   5   2   4        5.19        8.98      1.17 o
   6   2   4       16.72       17.28      1.70 o
   7   2   4       69.01       76.66      4.38 o
   8   2   4       91.17       80.89      6.31 o
   9   2   4        6.75        4.60      2.10 o
  -9   3   4        1.44       10.64      3.65 o
  -8   3   4       25.56       27.88      3.32 o
  -7   3   4       94.40       86.20      3.92 o
  -6   3   4      184.69      182.05      5.39 o
  -5   3   4        1.17        3.24      0.88 o
  -4   3   4        8.56       10.84      1.05 o
  -3   3   4      234.51      204.05      3.60 o
  -2   3   4      193.70      189.42      3.37 o
  -1   3   4       33.39       39.27      1.35 o
   0   3   4      200.78      252.22      4.36 o
   1   3   4      731.05      746.94     12.25 o
   2   3   4      333.73      380.25      7.01 o
   3   3   4      291.09      315.89      6.34 o
   4   3   4     1420.70     1421.06     22.65 o
   5   3   4      191.28      188.31      5.77 o
   6   3   4       57.22       53.16      3.48 o
   7   3   4       85.21       85.80      4.58 o
   8   3   4        0.16        1.99      1.78 o
   9   3   4       58.69       51.27      4.36 o
  -9   4   4       49.00       46.06      9.64 o
  -8   4   4       21.73       21.68      4.13 o
  -7   4   4        0.54        1.45      1.43 o
  -6   4   4       52.35       57.72      3.65 o
  -5   4   4       27.17       24.03      2.38 o
  -4   4   4       60.54       52.08      3.22 o
  -3   4   4      177.52      146.85      3.02 o
  -2   4   4      246.55      284.82      4.72 o
  -1   4   4       14.95       15.80      1.06 o
   0   4   4        0.28        3.31      0.63 o
   1   4   4      304.02      289.29      5.76 o
   2   4   4     1159.65     1171.42     18.77 o
   3   4   4      166.43      181.06      4.24 o
   4   4   4        0.65        1.19      0.93 o
   5   4   4       27.89       29.74      2.65 o
   6   4   4       64.14       62.18      3.94 o
   7   4   4      207.00      198.81      6.89 o
   8   4   4        3.31        3.15      1.97 o
  -8   5   4        0.02       -0.04      3.06 o
  -7   5   4       13.72       11.55      2.04 o
  -6   5   4       49.18       59.03      4.38 o
  -5   5   4        7.26        5.95      1.41 o
  -4   5   4       64.47       65.84      3.18 o
  -3   5   4       11.44        7.94      1.55 o
  -2   5   4      198.37      222.78      4.16 o
  -1   5   4      326.78      356.15      6.24 o
   0   5   4        0.79        5.43      0.90 o
   1   5   4       25.50       35.47      2.36 o
   2   5   4       32.96       33.49      1.69 o
   3   5   4       56.45       61.79      3.23 o
   4   5   4       91.56       90.12      3.99 o
   5   5   4      352.71      326.02     14.14 o
   6   5   4       31.33       32.85      3.15 o
   7   5   4        0.14        0.56      1.56 o
   8   5   4        6.06        8.47      2.43 o
  -8   6   4       23.23       29.45      3.96 o
  -7   6   4       13.41       11.54      2.58 o
  -6   6   4        8.63       10.74      3.19 o
  -5   6   4       74.35       73.46      3.68 o
  -4   6   4       95.27       94.00      3.96 o
  -3   6   4      165.53      165.69      4.95 o
  -2   6   4       64.96       56.77      2.68 o
  -1   6   4       54.62       59.40      3.22 o
   0   6   4       99.72       98.05      4.24 o
   1   6   4       43.97       57.09      2.91 o
   2   6   4        7.87        8.70      1.44 o
   3   6   4      133.47      117.52      4.61 o
   4   6   4      165.97      159.16      5.69 o
   5   6   4      175.30      154.43      5.81 o
   6   6   4        9.47       13.52      2.27 o
   7   6   4       58.74       64.54      6.68 o
   8   6   4        0.29        1.48      2.07 o
  -7   7   4        0.18       -0.27      2.11 o
  -6   7   4        5.13        4.81      1.71 o
  -5   7   4      121.86      116.84      4.89 o
  -4   7   4      397.77      368.29      8.74 o
  -3   7   4       26.18       27.91      2.79 o
  -2   7   4      186.29      195.98      7.80 o
  -1   7   4        2.24        2.87      1.21 o
   0   7   4       11.33       15.23      1.51 o
   1   7   4       48.58       53.60      3.89 o
   2   7   4      403.78      383.57      9.76 o
   3   7   4      928.80      903.42     27.06 o
   4   7   4      553.94      537.18     13.21 o
   5   7   4       30.02       28.27      2.98 o
   6   7   4        2.14        2.24      1.60 o
   7   7   4       25.99       34.93      3.85 o
  -6   8   4       17.56       19.61      3.64 o
  -5   8   4        1.18        1.33      1.64 o
  -4   8   4        1.14        1.06      1.75 o
  -3   8   4       39.18       39.12      3.43 o
  -2   8   4      210.87      186.54     13.50 o
  -1   8   4        0.49        1.20      1.57 o
   0   8   4      845.59      840.06     21.94 o
   1   8   4      856.84      791.88     17.01 o
   2   8   4      328.52      325.52      9.05 o
   3   8   4        8.17       17.74      4.93 o
   4   8   4       10.18        7.40      1.85 o
   5   8   4        6.95        9.81      2.17 o
   6   8   4       55.45       56.66      6.34 o
  -6   9   4        0.31        0.79      2.29 o
  -5   9   4        0.54        0.14      2.06 o
  -4   9   4      166.00      143.11      8.38 o
  -3   9   4       35.52       32.95      4.90 o
  -2   9   4        4.96        7.28      4.44 o
  -1   9   4       57.03       51.21      7.78 o
   0   9   4        6.54        7.83      2.35 o
   1   9   4        0.31        3.55      2.48 o
   2   9   4      150.47      150.23      5.99 o
   3   9   4      291.25      285.23     16.11 o
   4   9   4      100.26      100.42     10.01 o
   5   9   4      105.65      107.24      5.91 o
   6   9   4       61.56       56.60      4.84 o
  -4  10   4        2.44        3.25      2.10 o
  -3  10   4       14.03       28.04      4.70 o
  -2  10   4       18.83       23.94      6.52 o
  -1  10   4        1.68       10.86      4.79 o
   0  10   4        2.20       -0.68      2.36 o
   1  10   4       10.21        5.89      2.42 o
   2  10   4       13.66       15.07      4.13 o
   3  10   4      105.57       97.31      7.42 o
   4  10   4       10.98       11.76      2.84 o
  -3  11   4       16.26       26.65      4.95 o
  -2  11   4        0.46       -4.01      4.01 o
  -1  11   4       16.13       23.61      7.20 o
   0  11   4        1.58        3.81      5.24 o
   1  11   4        0.07        0.84      2.63 o
   2  11   4        2.79        3.93      3.13 o
   3  11   4        8.96       14.32      4.19 o
  -9   1   5       10.18       10.55      2.99 o
  -8   1   5        8.21       14.21      2.53 o
  -7   1   5        0.14        0.07      1.32 o
  -6   1   5       23.29       26.19      2.24 o
  -5   1   5       60.38       60.20      3.00 o
  -4   1   5      240.87      240.61      5.17 o
  -3   1   5      208.11      217.77      4.16 o
  -2   1   5      145.60      132.66      3.25 o
  -1   1   5        1.68        3.24      0.43 o
   0   1   5        5.49        7.04      0.57 o
   1   1   5      929.78     1016.15     14.06 o
   2   1   5      119.60      136.93      4.13 o
   3   1   5      140.23      148.41      3.64 o
   4   1   5       22.88       28.86      2.06 o
   5   1   5      466.78      460.66      8.92 o
   6   1   5        8.43        7.72      1.48 o
   7   1   5        0.61        0.58      1.10 o
   8   1   5       39.01       45.56      3.66 o
   9   1   5       13.86       17.82      3.31 o
  -9   2   5        2.29        2.56      2.72 o
  -8   2   5       89.09      101.54      7.27 o
  -7   2   5       75.26       66.75      4.30 o
  -6   2   5      900.95      879.94     16.00 o
  -5   2   5       22.15       26.33      1.93 o
  -4   2   5      313.81      311.00      7.94 o
  -3   2   5      101.28      114.24      2.82 o
  -2   2   5      544.86      570.30      8.85 o
  -1   2   5        0.22        1.52      0.37 o
   0   2   5      248.08      260.04      6.30 o
   1   2   5      144.88      112.94      2.50 o
   2   2   5       21.91       25.19      2.09 o
   3   2   5      183.95      181.12      4.22 o
   4   2   5       51.39       54.55      4.42 o
   5   2   5       66.33       56.97      2.58 o
   6   2   5       30.25       35.52      2.41 o
   7   2   5        1.50        3.63      1.63 o
   8   2   5       32.75       42.24      3.69 o
   9   2   5      146.54      146.46      6.27 o
  -9   3   5        9.03        9.00      3.16 o
  -8   3   5       70.17       65.24      4.85 o
  -7   3   5       22.65       26.08      2.90 o
  -6   3   5      735.03      700.38     13.20 o
  -5   3   5      316.57      295.96      5.96 o
  -4   3   5      283.40      331.72      6.19 o
  -3   3   5       51.41       47.29      1.91 o
  -2   3   5      437.99      484.32      6.91 o
  -1   3   5      335.57      322.86      4.98 o
   0   3   5       62.30       56.49      1.70 o
   1   3   5      405.51      459.89      7.41 o
   2   3   5      118.20      122.62      3.21 o
   3   3   5      134.93      131.80      3.51 o
   4   3   5       94.21       95.28      3.09 o
   5   3   5        8.26       13.34      2.49 o
   6   3   5      213.46      187.42      6.17 o
   7   3   5      223.38      211.94     10.80 o
   8   3   5      257.44      235.30      7.92 o
   9   3   5       10.16       14.69      3.28 o
  -8   4   5      234.36      238.26      8.61 o
  -7   4   5        0.09        0.91      2.29 o
  -6   4   5       18.56       20.46      2.19 o
  -5   4   5      117.74      116.90      4.00 o
  -4   4   5       30.08       41.30      2.01 o
  -3   4   5       58.40       47.97      2.03 o
  -2   4   5        8.66        4.75      0.87 o
  -1   4   5       31.35       31.50      1.45 o
   0   4   5      258.02      301.92      5.33 o
   1   4   5      360.05      394.38      7.48 o
   2   4   5       10.21        3.52      0.77 o
   3   4   5      101.71       93.75      3.29 o
   4   4   5      150.57      139.51      5.34 o
   5   4   5      213.96      211.56      6.61 o
   6   4   5       34.87       43.95      4.30 o
   7   4   5      382.08      368.24     10.34 o
   8   4   5        0.00       -0.60      1.86 o
  -8   5   5        0.01        3.36      3.19 o
  -7   5   5       15.14       17.12      2.30 o
  -6   5   5       40.49       42.72      4.11 o
  -5   5   5      220.28      205.93      5.79 o
  -4   5   5        0.04        0.27      1.05 o
  -3   5   5      370.28      357.11      7.83 o
  -2   5   5       93.40       87.39      2.95 o
  -1   5   5       48.97       51.12      3.28 o
   0   5   5        0.08       -0.36      0.64 o
   1   5   5      467.20      507.80      9.40 o
   2   5   5      240.59      235.54      9.73 o
   3   5   5       29.47       26.90      3.36 o
   4   5   5       21.53       26.59      3.71 o
   5   5   5       92.39       89.74      4.47 o
   6   5   5       17.58       27.63      2.97 o
   7   5   5       25.80       27.57      3.22 o
   8   5   5        0.60        1.59      2.02 o
  -8   6   5        6.30        8.10      6.31 o
  -7   6   5        0.87        3.79      1.90 o
  -6   6   5       55.16       58.44      3.63 o
  -5   6   5       54.79       52.69      3.31 o
  -4   6   5      264.93      257.72      6.72 o
  -3   6   5       89.08       92.12      3.96 o
  -2   6   5      237.67      240.60      6.17 o
  -1   6   5      117.83      107.87      5.31 o
   0   6   5        3.31        5.95      1.03 o
   1   6   5        8.97       11.06      1.54 o
   2   6   5       50.01       68.46      3.55 o
   3   6   5      196.98      198.76      7.15 o
   4   6   5       35.22       34.34      4.06 o
   5   6   5       30.83       21.20      4.80 o
   6   6   5        7.47        7.04      1.88 o
   7   6   5        2.00       -1.06      2.65 o
   8   6   5        0.63        1.96      2.03 o
  -7   7   5       27.95       29.12      3.63 o
  -6   7   5        0.07       -0.30      1.57 o
  -5   7   5        0.18        0.80      1.36 o
  -4   7   5        6.46        7.09      1.57 o
  -3   7   5       88.27       73.83      3.78 o
  -2   7   5      126.67      128.72      6.24 o
  -1   7   5        2.20        1.46      1.17 o
   0   7   5       31.96       30.79      2.07 o
   1   7   5       33.05       33.79      4.22 o
   2   7   5        2.81        3.36      1.34 o
   3   7   5      214.63      211.28      6.89 o
   4   7   5       77.76       75.13      4.50 o
   5   7   5       80.42       84.85      5.05 o
   6   7   5       12.50       13.83      2.49 o
   7   7   5        0.90        1.00      2.06 o
  -6   8   5        0.00       -0.24      1.79 o
  -5   8   5       52.11       49.74      3.62 o
  -4   8   5        0.46        0.54      1.49 o
  -3   8   5      111.91      107.97      5.10 o
  -2   8   5        6.93        6.46      2.01 o
  -1   8   5      498.89      492.63     22.55 o
   0   8   5        1.96        1.56      1.61 o
   1   8   5        1.12        3.75      1.65 o
   2   8   5        0.83        0.01      1.25 o
   3   8   5       57.00       54.95      3.95 o
   4   8   5       70.03       72.84      4.70 o
   5   8   5       65.93       73.45      5.05 o
   6   8   5       36.02       34.41      3.89 o
  -5   9   5        7.79        7.47      3.50 o
  -4   9   5       11.59        8.22      2.58 o
  -3   9   5      192.80      177.63      6.88 o
  -2   9   5       34.66       25.89      6.47 o
  -1   9   5      235.96      245.75     16.64 o
   0   9   5       68.33       79.71      5.97 o
   1   9   5       91.93       92.47      6.46 o
   2   9   5        5.11        4.86      1.75 o
   3   9   5       29.10       27.48      2.98 o
   4   9   5       85.47       84.23      7.36 o
   5   9   5       11.77       17.79      3.12 o
  -4  10   5        4.00        5.62      2.47 o
  -3  10   5        1.13        2.76      3.11 o
  -2  10   5        8.58       12.80      5.95 o
  -1  10   5       45.54       57.43      9.51 o
   0  10   5       10.13       10.84      5.42 o
   1  10   5        0.63        2.72      2.26 o
   2  10   5        2.70        2.96      2.37 o
   3  10   5       25.14       32.97      4.74 o
   4  10   5       10.63       12.82      2.73 o
  -2  11   5       29.91       30.11      8.15 o
  -1  11   5        4.78        8.98      5.47 o
   0  11   5      109.18      167.05     17.31 o
   1  11   5       69.63       57.41      9.96 o
   2  11   5       41.63       59.06      6.46 o
  -9   0   6       13.84       11.62      5.92 o
  -8   0   6        0.46        1.56      2.23 o
  -7   0   6      144.90      142.15      9.99 o
  -6   0   6       11.40       14.26      2.51 o
  -5   0   6       80.56       68.37      9.77 o
  -4   0   6       52.96       45.67      3.24 o
  -3   0   6       49.76       52.90      2.00 o
  -2   0   6       95.95       90.48      2.72 o
  -1   0   6      232.70      221.03      9.55 o
   0   0   6       47.59       61.08      2.56 o
   1   0   6      329.21      340.16     11.59 o
   2   0   6      158.74      140.66      4.89 o
   3   0   6     2851.30     3099.68     65.92 o
   4   0   6        3.71        4.25      1.92 o
   5   0   6        0.31        0.23      1.05 o
   6   0   6       52.90       50.11      3.95 o
   7   0   6      111.99      107.53      6.25 o
   8   0   6        5.69        5.74      3.47 o
   9   0   6       33.13       31.21      6.20 o
  -9   1   6       11.08       11.08      3.18 o
  -8   1   6       14.19       13.06      2.66 o
  -7   1   6        8.54        9.17      1.74 o
  -6   1   6        1.48        1.27      1.06 o
  -5   1   6      165.72      180.50      4.93 o
  -4   1   6       47.94       58.67      2.97 o
  -3   1   6      183.28      167.49      4.18 o
  -2   1   6        0.31        2.13      0.52 o
  -1   1   6       39.92       48.13      1.37 o
   0   1   6     2079.75     2242.68     27.35 o
   1   1   6      349.57      385.01      6.11 o
   2   1   6      184.96      198.86      3.71 o
   3   1   6      910.24      900.06     14.95 o
   4   1   6        0.15        0.28      0.62 o
   5   1   6        3.03        2.63      0.92 o
   6   1   6       70.67       69.52      3.20 o
   7   1   6      110.34      121.18      4.26 o
   8   1   6       73.14       77.51      4.62 o
   9   1   6       14.26       13.25      2.60 o
  -9   2   6        0.31       -0.52      2.82 o
  -8   2   6       19.14       16.33      2.87 o
  -7   2   6       14.20       20.16      2.66 o
  -6   2   6       69.77       64.96      4.04 o
  -5   2   6       35.70       32.87      2.24 o
  -4   2   6       23.41       32.79      1.76 o
  -3   2   6        0.04        1.51      0.56 o
  -2   2   6      191.78      204.71      4.12 o
  -1   2   6      210.51      210.73      3.53 o
   0   2   6       54.70       62.94      1.68 o
   1   2   6      138.07      128.46      2.73 o
   2   2   6     2529.85     2717.51     41.02 o
   3   2   6      317.41      340.91      6.91 o
   4   2   6       23.46       20.14      1.61 o
   5   2   6      111.68      102.84      3.48 o
   6   2   6       92.99       85.23      5.95 o
   7   2   6       15.21       16.18      2.32 o
   8   2   6        4.97        5.68      2.04 o
   9   2   6        0.12        0.67      1.99 o
  -8   3   6      155.38      143.30     10.42 o
  -7   3   6       10.05       12.70      2.41 o
  -6   3   6      120.80      124.65      5.18 o
  -5   3   6        5.39        5.41      1.05 o
  -4   3   6       57.58       57.79      2.30 o
  -3   3   6       45.34       45.98      1.98 o
  -2   3   6        3.29        1.29      0.64 o
  -1   3   6      542.95      533.47      7.63 o
   0   3   6     2070.33     2274.10     30.73 o
   1   3   6      271.70      295.10      5.13 o
   2   3   6       13.79       18.30      1.42 o
   3   3   6        7.89       11.00      1.18 o
   4   3   6       81.51       82.07      2.98 o
   5   3   6       61.65       62.34      3.64 o
   6   3   6       56.76       58.97      3.81 o
   7   3   6       83.34       67.12      4.37 o
   8   3   6        8.56       10.45      2.44 o
  -8   4   6       30.84       23.69      3.63 o
  -7   4   6      120.48      118.47      6.93 o
  -6   4   6       12.52       18.19      2.38 o
  -5   4   6        6.23        7.48      1.41 o
  -4   4   6       33.01       38.91      2.07 o
  -3   4   6      197.80      179.19      4.16 o
  -2   4   6       83.47       78.38      2.46 o
  -1   4   6      543.72      515.71      9.65 o
   0   4   6      100.83      109.64      2.72 o
   1   4   6      105.69      100.16      2.60 o
   2   4   6      351.29      360.04     13.02 o
   3   4   6      291.03      304.35      6.50 o
   4   4   6      132.89      120.86      4.58 o
   5   4   6      230.96      194.86      6.32 o
   6   4   6       45.20       42.26      3.37 o
   7   4   6       24.96       30.60      3.27 o
   8   4   6       14.30       13.29      2.65 o
  -8   5   6        1.01        1.98      2.60 o
  -7   5   6        3.82        5.02      2.15 o
  -6   5   6       90.29       92.77      4.24 o
  -5   5   6       54.39       61.11      4.93 o
  -4   5   6       17.14       20.07      2.02 o
  -3   5   6        5.77        7.17      1.36 o
  -2   5   6        2.49        3.84      1.00 o
  -1   5   6      145.14      132.81      3.24 o
   0   5   6       95.51       94.25      2.67 o
   1   5   6      114.55       96.42      6.14 o
   2   5   6      214.32      205.83      4.97 o
   3   5   6      327.29      303.95      8.08 o
   4   5   6       12.11       13.42      1.91 o
   5   5   6      397.26      391.72     12.07 o
   6   5   6        5.44        2.66      1.39 o
   7   5   6       26.49       28.92      3.43 o
   8   5   6        3.72        2.88      2.14 o
  -7   6   6       27.08       22.26      3.21 o
  -6   6   6       50.14       60.66      3.71 o
  -5   6   6        4.24        3.36      2.00 o
  -4   6   6       19.59       23.46      2.31 o
  -3   6   6       52.75       55.95      3.22 o
  -2   6   6        0.36        0.19      1.00 o
  -1   6   6        7.43       11.32      1.41 o
   0   6   6       73.35       77.05      2.87 o
   1   6   6       99.99       99.98      3.34 o
   2   6   6       26.76       23.44      2.34 o
   3   6   6       16.34       18.18      2.43 o
   4   6   6       44.63       55.53      4.51 o
   5   6   6       71.68       66.13      7.01 o
   6   6   6        1.98        3.43      1.75 o
   7   6   6        7.08       13.00      3.70 o
  -7   7   6        4.23        5.30      2.19 o
  -6   7   6       12.54        9.94      2.08 o
  -5   7   6        8.39        9.93      1.88 o
  -4   7   6      231.88      218.63      7.75 o
  -3   7   6       67.34       62.20      3.99 o
  -2   7   6      421.31      409.08     10.33 o
  -1   7   6      531.08      513.84     15.02 o
   0   7   6      327.91      292.71      6.66 o
   1   7   6      277.85      309.28      8.41 o
   2   7   6      545.46      539.49     12.70 o
   3   7   6       26.39       29.98      4.60 o
   4   7   6       95.10       96.40      4.77 o
   5   7   6        1.56        2.74      1.63 o
   6   7   6       23.64       26.34      3.22 o
   7   7   6       23.89       30.55      3.84 o
  -6   8   6      107.62      105.59      6.70 o
  -5   8   6       45.87       45.98      3.60 o
  -4   8   6        1.69        1.74      1.52 o
  -3   8   6        8.26        9.30      2.10 o
  -2   8   6       64.33       68.93      4.43 o
  -1   8   6      104.40       94.08      9.81 o
   0   8   6       81.69       63.16      8.43 o
   1   8   6      999.17      946.64     19.82 o
   2   8   6      336.66      350.58     24.18 o
   3   8   6       51.29       61.31      4.23 o
   4   8   6       98.07       97.76      5.33 o
   5   8   6        3.77        6.77      2.09 o
   6   8   6      197.25      222.44      9.34 o
  -5   9   6        0.48        0.78      2.10 o
  -4   9   6        4.89        5.21      2.37 o
  -3   9   6       42.51       47.75      4.92 o
  -2   9   6      223.06      280.00     17.95 o
   0   9   6      155.82      153.71     12.05 o
   1   9   6       59.98       61.27      5.49 o
   2   9   6        5.23        5.48      1.76 o
   3   9   6        3.02        2.32      1.43 o
   4   9   6        0.14       -0.30      1.73 o
   5   9   6       12.96       16.86      2.99 o
  -4  10   6       56.04       58.77      6.80 o
  -3  10   6        2.18        0.94      3.19 o
  -2  10   6       17.69       22.48      6.70 o
  -1  10   6       51.36       50.31      9.51 o
   0  10   6       34.11       34.37      7.25 o
   1  10   6       12.63        8.86      5.65 o
   2  10   6        0.80        1.95      2.43 o
   3  10   6        1.12        4.74      6.52 o
   4  10   6        2.68        5.25      2.47 o
  -1  11   6        3.59       13.37      6.87 o
   1  11   6        2.82        2.94      5.04 o
  -8   1   7       27.54       26.07      3.42 o
  -7   1   7        0.01        0.16      1.34 o
  -6   1   7       13.88       14.12      2.05 o
  -5   1   7        9.32       12.44      1.59 o
  -4   1   7      200.90      204.29      5.13 o
  -3   1   7       27.74       28.45      1.69 o
  -2   1   7       25.65       22.74      1.32 o
  -1   1   7        0.43        0.34      0.54 o
   0   1   7      834.46      928.54     12.17 o
   1   1   7     1849.29     2072.92     25.59 o
   2   1   7        1.76        3.56      0.62 o
   3   1   7      113.69      103.30      5.87 o
   4   1   7       66.25       61.98      3.14 o
   5   1   7        7.36        6.93      1.23 o
   6   1   7       47.68       50.90      2.95 o
   7   1   7      103.66      110.61      4.35 o
   8   1   7       55.26       62.52      4.46 o
  -8   2   7        1.46        1.60      2.31 o
  -7   2   7        1.55        2.23      1.74 o
  -6   2   7      112.07      123.83      4.49 o
  -5   2   7       11.97       14.97      1.66 o
  -4   2   7       62.99       68.88      2.50 o
  -3   2   7        0.68        0.90      0.58 o
  -2   2   7      120.24      143.79      3.38 o
  -1   2   7      927.47      965.47     12.72 o
   0   2   7        2.17        2.63      0.65 o
   1   2   7       64.86       65.17      1.89 o
   2   2   7      220.30      189.85      4.47 o
   3   2   7      159.08      162.38      6.42 o
   4   2   7      345.83      344.94      9.23 o
   5   2   7       28.04       32.63      2.31 o
   6   2   7      179.84      168.92      5.91 o
   7   2   7      208.58      193.15      6.81 o
   8   2   7       99.25      105.50      5.51 o
  -8   3   7      154.17      151.74      6.97 o
  -7   3   7       78.41       66.79      4.63 o
  -6   3   7        2.53        6.34      1.82 o
  -5   3   7        7.98        7.99      1.32 o
  -4   3   7        5.25        7.47      1.09 o
  -3   3   7       20.34       15.86      1.35 o
  -2   3   7       24.11       18.77      2.06 o
  -1   3   7       89.39       89.74      3.71 o
   0   3   7       43.83       38.75      1.76 o
   1   3   7      170.24      178.61      3.65 o
   2   3   7      251.28      245.65      5.48 o
   3   3   7       15.36       17.01      1.73 o
   4   3   7        2.11        3.99      1.00 o
   5   3   7       78.11       90.76      4.22 o
   6   3   7      274.28      273.83      8.12 o
   7   3   7       23.31       20.99      2.78 o
   8   3   7       65.93       69.27      4.91 o
  -8   4   7      113.74      111.81      6.51 o
  -7   4   7        9.85       10.77      2.51 o
  -6   4   7        1.06        1.96      1.51 o
  -5   4   7       12.77       12.15      1.72 o
  -4   4   7       49.18       52.19      2.39 o
  -3   4   7       99.94      102.27      3.05 o
  -2   4   7      197.12      191.14      4.35 o
  -1   4   7      215.27      223.86      4.76 o
   0   4   7      127.89      128.96      3.07 o
   1   4   7       91.97       91.08      3.16 o
   2   4   7       15.10       14.19      1.40 o
   3   4   7       89.68       82.57      4.68 o
   4   4   7      310.76      322.72      9.55 o
   5   4   7      744.76      667.52     14.96 o
   6   4   7       75.64       71.94      4.44 o
   7   4   7       79.54       88.51      5.23 o
   8   4   7        5.28        5.06      2.20 o
  -7   5   7        2.08        3.27      2.25 o
  -6   5   7       34.14       34.95      3.43 o
  -5   5   7       19.57       20.98      2.18 o
  -4   5   7        0.00       -0.46      1.01 o
  -3   5   7        5.68        5.90      1.08 o
  -2   5   7       53.04       56.51      2.81 o
  -1   5   7      147.79      136.95      4.06 o
   0   5   7      350.71      333.72      6.15 o
   1   5   7      162.69      176.10      4.55 o
   2   5   7       10.58       11.62      1.41 o
   3   5   7      438.15      425.03     10.43 o
   4   5   7        1.50        2.44      1.28 o
   5   5   7      130.76      138.80     10.37 o
   6   5   7        2.16        1.12      1.52 o
   7   5   7        5.89        8.41      2.26 o
  -7   6   7        3.39        4.52      2.30 o
  -6   6   7       90.86       86.84      5.23 o
  -5   6   7       51.16       46.61      4.84 o
  -4   6   7      281.03      266.44      7.05 o
  -3   6   7      284.44      273.72      7.05 o
  -2   6   7      170.04      161.75      4.98 o
  -1   6   7      341.13      354.41     13.56 o
   0   6   7      223.67      220.15      5.40 o
   1   6   7      306.67      288.89      6.88 o
   2   6   7      577.70      557.81     14.95 o
   3   6   7      383.21      368.68      9.80 o
   4   6   7       28.94       32.70      3.09 o
   5   6   7       10.24       12.79      2.22 o
   6   6   7       10.93       11.28      2.28 o
   7   6   7       18.05       23.22      3.26 o
  -6   7   7        3.69        3.74      1.92 o
  -5   7   7       20.94       20.83      2.48 o
  -4   7   7        6.73        8.34      2.36 o
  -3   7   7      164.18      163.41      6.16 o
  -2   7   7       13.36       13.02      2.15 o
  -1   7   7      161.86      145.36     23.24 o
   0   7   7      336.39      317.64     11.01 o
   1   7   7      191.40      197.30      6.40 o
   2   7   7       84.42       77.47      4.83 o
   3   7   7      277.91      283.54      8.48 o
   4   7   7      213.90      208.13     10.43 o
   5   7   7       36.12       36.32      3.63 o
   6   7   7       37.73       40.63      4.10 o
  -6   8   7        2.32        1.89      1.98 o
  -5   8   7        1.90        0.86      1.68 o
  -4   8   7        0.23       -0.19      1.49 o
  -3   8   7       95.00       88.22      4.48 o
  -2   8   7       14.95       19.02      2.67 o
  -1   8   7       11.37       11.94      4.39 o
   0   8   7       25.38       29.73      6.10 o
   1   8   7      106.71      112.36      5.02 o
   2   8   7       25.00       27.20      2.96 o
   3   8   7        0.28        1.12      1.46 o
   4   8   7       13.86       12.48      2.29 o
   5   8   7       33.12       35.68      3.90 o
   6   8   7       25.45       38.28      4.51 o
  -5   9   7       40.69       32.96      6.71 o
  -4   9   7       36.27       41.91      7.28 o
  -3   9   7        4.32        4.38      2.06 o
  -2   9   7        5.58        4.32      3.47 o
  -1   9   7      133.11      151.20     13.33 o
   0   9   7       27.42       33.62      6.90 o
   1   9   7       13.87       21.60      5.87 o
   2   9   7        0.01       -0.35      2.41 o
   3   9   7      110.73      124.74      5.91 o
   4   9   7       54.09       54.50      4.61 o
   5   9   7        2.01        2.41      2.32 o
  -3  10   7      151.08      142.81     11.42 o
  -2  10   7      149.34      175.91     10.89 o
  -1  10   7       41.91       50.43     10.01 o
   0  10   7       26.58       26.22      7.35 o
   1  10   7       18.82       15.36      6.98 o
   2  10   7       19.16        9.13      5.80 o
   3  10   7       12.90        6.56      7.43 o
  -8   0   8        6.73        4.23      2.96 o
  -7   0   8        2.80        4.27      2.01 o
  -6   0   8       66.25       69.14      5.16 o
  -5   0   8       18.29       17.47      4.34 o
  -4   0   8        0.04        0.26      1.25 o
  -3   0   8       44.78       50.64      5.52 o
  -2   0   8     1757.75     1766.26     95.13 o
  -1   0   8      157.22      176.82      4.74 o
   0   0   8      319.95      358.05      7.86 o
   1   0   8        5.50        6.07      1.03 o
   2   0   8       29.05       28.68      1.90 o
   3   0   8        8.42        5.94      2.57 o
   4   0   8       27.72       22.75      5.16 o
   5   0   8      351.53      333.33     10.68 o
   6   0   8      514.07      483.47     14.38 o
   7   0   8       42.08       44.65      4.68 o
   8   0   8        5.49        8.18      4.16 o
  -8   1   8        6.81        6.04      2.69 o
  -7   1   8       24.40       27.99      2.64 o
  -6   1   8        0.53        0.96      1.16 o
  -5   1   8        5.41        6.83      1.34 o
  -4   1   8      114.62      121.80      3.88 o
  -3   1   8       18.28       16.17      1.51 o
  -2   1   8      253.76      222.02      4.91 o
  -1   1   8      101.30       96.93      2.54 o
   0   1   8      374.11      397.35      6.07 o
   1   1   8      640.17      661.75      9.24 o
   2   1   8       20.50       22.05      1.63 o
   3   1   8      351.35      312.87      6.72 o
   4   1   8      609.85      606.76     11.42 o
   5   1   8      612.22      588.60     11.47 o
   6   1   8      180.51      191.77      5.53 o
   7   1   8       81.90       89.31      4.81 o
   8   1   8       25.53       29.82      3.36 o
  -8   2   8        1.72        2.17      2.54 o
  -7   2   8        7.83        9.75      2.39 o
  -6   2   8        9.24       12.10      2.33 o
  -5   2   8       33.96       36.61      2.55 o
  -4   2   8        8.57        9.35      1.34 o
  -3   2   8       19.56       20.20      1.93 o
  -2   2   8      284.55      262.80      5.22 o
  -1   2   8       40.18       34.88      2.01 o
   0   2   8      438.15      475.31      7.08 o
   1   2   8      318.85      329.11      5.32 o
   2   2   8        0.01        0.46      0.66 o
   3   2   8        2.88        3.52      0.95 o
   4   2   8       21.00       22.88      2.38 o
   5   2   8        0.61        1.06      0.96 o
   6   2   8      125.05      114.57      6.83 o
   7   2   8       45.41       44.45      4.89 o
   8   2   8        9.72       11.01      3.13 o
  -8   3   8       44.89       50.57      5.13 o
  -7   3   8        0.00        2.38      2.03 o
  -6   3   8        6.79        4.38      1.65 o
  -5   3   8       20.23       17.48      1.83 o
  -4   3   8        2.04        2.85      1.06 o
  -3   3   8      253.17      252.85      5.32 o
  -2   3   8        8.13        7.92      1.06 o
  -1   3   8       87.85       84.74      2.66 o
   0   3   8      186.85      212.48      4.45 o
   1   3   8      421.29      456.05     10.59 o
   2   3   8      117.78      101.64      3.23 o
   3   3   8      206.42      192.66      4.95 o
   4   3   8        0.56        0.49      0.90 o
   5   3   8      381.86      338.83     11.46 o
   6   3   8        0.00        0.75      1.38 o
   7   3   8       28.98       27.37      3.11 o
   8   3   8        2.09        3.60      2.10 o
  -8   4   8        2.12        6.85      2.92 o
  -7   4   8       25.66       25.58      3.45 o
  -6   4   8        2.70        2.83      2.34 o
  -5   4   8        3.65        5.16      1.65 o
  -4   4   8        0.73        0.47      0.85 o
  -3   4   8      139.57      123.94      3.53 o
  -2   4   8      102.68      110.47      3.24 o
  -1   4   8       47.24       48.51      2.17 o
   0   4   8      188.10      173.21      4.27 o
   1   4   8        0.10        0.45      0.70 o
   2   4   8       30.53       32.82      2.06 o
   3   4   8       30.93       26.13      2.48 o
   4   4   8      193.32      193.24      6.26 o
   5   4   8        5.44        8.24      2.51 o
   6   4   8        6.89        5.99      1.83 o
   7   4   8      165.05      158.84      6.68 o
  -7   5   8        0.03       -1.12      2.04 o
  -6   5   8       27.37       25.08      3.11 o
  -5   5   8        8.32        6.05      1.79 o
  -4   5   8        2.06        1.94      1.21 o
  -3   5   8       85.63       84.59      3.11 o
  -2   5   8       41.40       40.61      2.21 o
  -1   5   8       79.75       79.12      3.10 o
   0   5   8        5.73        3.65      1.10 o
   1   5   8       56.34       57.19      2.64 o
   2   5   8      122.13      157.84      5.97 o
   3   5   8      743.81      735.78     15.95 o
   4   5   8      100.01       82.08      4.30 o
   5   5   8       50.84       48.67      3.80 o
   6   5   8        0.11       -0.75      2.05 o
   7   5   8       77.53       85.24      5.58 o
  -7   6   8        7.28        6.83      2.54 o
  -6   6   8       24.14       24.27      3.33 o
  -5   6   8       35.94       40.69      3.16 o
  -4   6   8       38.24       34.44      2.80 o
  -3   6   8       41.41       43.50      3.01 o
  -2   6   8       71.09       74.16      4.91 o
  -1   6   8      181.79      171.66      4.53 o
   0   6   8      528.03      515.07     12.15 o
   1   6   8      104.93      103.64      7.63 o
   2   6   8      102.97       97.65      4.41 o
   3   6   8       29.73       38.25      3.20 o
   4   6   8       96.28       85.70      4.62 o
   5   6   8        4.38        1.67      1.49 o
   6   6   8        8.07        6.17      2.21 o
   7   6   8       36.48       37.46      4.18 o
  -6   7   8       14.10       10.12      2.59 o
  -5   7   8       78.60       69.12      8.55 o
  -4   7   8       17.81       16.09      2.24 o
  -3   7   8       70.35       70.58      3.90 o
  -2   7   8       12.34       12.26      2.06 o
  -1   7   8      146.13      144.59      6.90 o
   0   7   8        3.60       -0.62      1.76 o
   1   7   8       37.24       36.83      4.18 o
   2   7   8      119.17      126.86      5.95 o
   3   7   8        1.15        1.07      1.37 o
   4   7   8       72.24       67.29      7.38 o
   5   7   8       54.56       53.36      4.45 o
   6   7   8        1.90        2.84      2.49 o
  -5   8   8        7.46       10.43      2.31 o
  -4   8   8       65.29       77.18      5.13 o
  -3   8   8       19.62       17.34      3.76 o
  -2   8   8       18.78       15.91      2.63 o
  -1   8   8       68.25       73.22      9.13 o
   0   8   8       89.57       82.13      9.94 o
   1   8   8        0.01        0.27      1.88 o
   2   8   8       23.18       25.76      2.88 o
   3   8   8       43.04       41.25      3.72 o
   4   8   8        0.26        2.09      1.84 o
   5   8   8        2.89        3.32      2.34 o
  -4   9   8        0.57       -0.22      2.21 o
  -3   9   8        0.14        2.13      2.23 o
  -2   9   8        7.86       15.63      4.38 o
  -1   9   8      200.04      187.35     13.98 o
   0   9   8       15.94       14.33      5.32 o
   1   9   8       29.24       35.10      7.90 o
   2   9   8       19.19       20.52      3.78 o
   3   9   8        0.12        1.52      1.94 o
   4   9   8      153.08      189.17      9.33 o
  -2  10   8        5.53       -0.74      7.18 o
   0  10   8        9.76       16.43      6.77 o
   1  10   8       16.93       29.53      8.20 o
   2  10   8       24.82       33.67      8.81 o
  -8   1   9       15.41       18.03      3.41 o
  -7   1   9        0.11        1.70      1.46 o
  -6   1   9       28.01       28.59      2.54 o
  -5   1   9        3.03        2.99      1.19 o
  -4   1   9        1.15       -0.30      1.18 o
  -3   1   9       37.28       36.93      2.29 o
  -2   1   9       33.98       36.73      2.16 o
  -1   1   9      124.79      126.58      3.23 o
   0   1   9       44.53       41.24      1.75 o
   1   1   9        0.65        1.20      0.61 o
   2   1   9      173.63      187.22      5.71 o
   3   1   9        2.01        2.80      0.91 o
   4   1   9       10.55       14.05      1.99 o
   5   1   9      166.17      155.60      5.58 o
   6   1   9       57.97       64.40      3.54 o
   7   1   9        4.16        4.81      1.84 o
   8   1   9        0.92       -0.39      1.98 o
  -8   2   9        1.63       -0.39      2.56 o
  -7   2   9        6.52        5.06      3.34 o
  -6   2   9        0.71        3.23      1.36 o
  -5   2   9       10.43        8.31      1.51 o
  -4   2   9        1.27        1.40      1.00 o
  -3   2   9       34.82       34.20      2.24 o
  -2   2   9      111.52      107.30      3.08 o
  -1   2   9     1075.98     1098.02     16.37 o
   0   2   9       67.00       75.86      2.16 o
   1   2   9       69.67       72.48      2.58 o
   2   2   9      119.57      131.25      3.84 o
   3   2   9      479.86      417.72      8.57 o
   4   2   9       93.14       96.85      3.54 o
   5   2   9       41.86       37.45      2.70 o
   6   2   9       21.73       26.33      2.84 o
   7   2   9       27.88       29.88      3.27 o
   8   2   9       11.07       10.69      3.74 o
  -7   3   9        0.65       -0.46      2.04 o
  -6   3   9       10.08       12.23      2.32 o
  -5   3   9        2.74        1.95      1.13 o
  -4   3   9       15.48       13.34      1.60 o
  -3   3   9        0.03        1.19      1.18 o
  -2   3   9      265.46      278.21      5.75 o
  -1   3   9       35.29       33.91      2.15 o
   0   3   9        3.94        3.89      0.85 o
   1   3   9       14.48       19.34      1.63 o
   2   3   9       71.45       67.82      2.82 o
   3   3   9      509.46      472.86      9.50 o
   4   3   9        1.60        2.37      1.03 o
   5   3   9       36.72       40.30      4.52 o
   6   3   9       18.61       15.04      2.38 o
   7   3   9       10.47        8.03      2.32 o
  -7   4   9        0.13       -0.50      2.45 o
  -6   4   9        5.71        7.60      2.18 o
  -5   4   9       12.00       11.33      2.09 o
  -4   4   9       39.27       34.96      2.48 o
  -3   4   9        0.39       -0.44      0.85 o
  -2   4   9      151.55      146.89      3.94 o
  -1   4   9      112.80      119.16      4.78 o
   0   4   9       23.28       15.17      2.48 o
   1   4   9       27.42       24.61      1.88 o
   2   4   9       91.09       81.61      3.12 o
   3   4   9        3.79        4.56      1.16 o
   4   4   9       94.29       95.87      4.47 o
   5   4   9      173.81      176.34      6.31 o
   6   4   9       20.16       16.39      2.55 o
   7   4   9        5.63        7.24      2.34 o
  -7   5   9       10.29        8.79      2.81 o
  -6   5   9       56.34       68.21      4.89 o
  -5   5   9      204.42      196.12     11.27 o
  -4   5   9      313.43      285.59      7.28 o
  -3   5   9      320.07      288.48      6.28 o
  -2   5   9      370.41      351.02     10.08 o
  -1   5   9       27.35       33.98      2.12 o
   0   5   9      392.53      363.76      9.45 o
   1   5   9       21.02       20.17      2.28 o
   2   5   9      446.84      441.70      9.17 o
   3   5   9       98.13      103.99      4.68 o
   4   5   9        1.39        1.15      1.16 o
   5   5   9       30.53       36.25      3.45 o
   6   5   9       11.21        7.76      2.68 o
   7   5   9        0.00        2.16      2.16 o
  -6   6   9       53.53       44.26      6.25 o
  -5   6   9      105.54      107.18      5.53 o
  -4   6   9        4.15        3.78      1.46 o
  -3   6   9      121.80      124.48      4.59 o
  -2   6   9      198.90      171.59      5.36 o
  -1   6   9       14.29       14.42      1.79 o
   0   6   9      147.85      131.25      5.13 o
   1   6   9      856.17      820.97     17.84 o
   2   6   9      127.20      124.27      5.16 o
   3   6   9      122.70      138.16      7.99 o
   4   6   9       10.17       13.92      2.18 o
   5   6   9       43.64       48.25      5.40 o
   6   6   9       12.81       16.64      3.04 o
  -5   7   9        4.17        2.00      2.13 o
  -4   7   9       30.74       30.54      2.91 o
  -3   7   9       88.28       90.97      4.37 o
  -2   7   9       36.14       43.89      4.83 o
  -1   7   9      278.70      278.17      8.77 o
   0   7   9       32.63       35.26      4.06 o
   1   7   9        1.50        2.26      1.97 o
   2   7   9       20.64       23.00      4.78 o
   3   7   9        2.96        1.48      1.48 o
   4   7   9       36.89       44.49      3.94 o
   5   7   9       66.03       70.59      5.15 o
  -5   8   9        8.71        7.76      2.21 o
  -4   8   9       14.34       13.87      2.46 o
  -3   8   9        0.51        1.81      2.03 o
  -2   8   9       60.56       62.81      5.56 o
  -1   8   9        6.29        6.52      3.09 o
   0   8   9        1.83        7.20      4.19 o
   1   8   9      114.08      115.07      6.95 o
   2   8   9        5.08        5.92      3.70 o
   3   8   9       14.52       15.43      3.51 o
   4   8   9       59.52       68.49     10.23 o
   5   8   9        3.56        7.08      2.61 o
  -3   9   9       73.71       82.08      5.73 o
  -2   9   9       68.26       85.88      7.91 o
  -1   9   9        0.54        5.98      3.73 o
   0   9   9       26.32       29.48      7.45 o
   1   9   9       58.90       68.37     10.81 o
   2   9   9       37.78       42.27      5.09 o
   3   9   9        5.94       10.76      3.59 o
  -1  10   9       13.78       27.17      8.08 o
   0  10   9        3.20       12.22      6.27 o
   1  10   9        6.01       10.29      6.60 o
  -7   0  10        0.96        0.72      2.13 o
  -6   0  10       72.91       71.63      5.53 o
  -5   0  10      116.66      123.01      6.32 o
  -4   0  10      367.06      350.84     11.37 o
  -3   0  10      125.23      134.94      6.64 o
  -2   0  10      101.94      107.62      6.06 o
  -1   0  10       23.46       18.90      2.29 o
   0   0  10      264.19      255.88      8.35 o
   1   0  10      483.48      481.09     10.52 o
   2   0  10     1100.47     1158.12     27.58 o
   3   0  10     2068.96     1981.29     44.77 o
   4   0  10     1416.44     1318.71     31.57 o
   5   0  10      164.22      179.10      8.87 o
   6   0  10       63.57       55.86      4.88 o
   7   0  10        1.85        3.58      2.52 o
  -7   1  10        0.52        3.49      1.75 o
  -6   1  10        3.78        5.23      1.61 o
  -5   1  10        2.01        2.52      1.11 o
  -4   1  10      205.01      196.13      5.51 o
  -3   1  10      105.40       99.12      4.60 o
  -2   1  10      256.85      266.89      6.30 o
  -1   1  10      109.20      105.19      3.46 o
   0   1  10        1.77        1.67      0.72 o
   1   1  10       43.82       39.35      2.02 o
   2   1  10      631.02      579.84      9.71 o
   3   1  10        5.30        5.54      1.25 o
   4   1  10      303.97      300.10      7.20 o
   5   1  10       26.19       25.34      2.30 o
   6   1  10       63.88       69.49      3.83 o
   7   1  10       35.46       36.76      3.68 o
  -7   2  10        4.12        5.67      2.40 o
  -6   2  10        4.90        5.83      2.13 o
  -5   2  10        9.19       12.80      1.82 o
  -4   2  10        0.48       -0.62      0.95 o
  -3   2  10        0.00       -0.84      0.84 o
  -2   2  10        0.09       -0.12      1.02 o
  -1   2  10       34.90       33.51      2.05 o
   0   2  10       20.82       22.80      1.64 o
   1   2  10      704.26      650.28     10.67 o
   2   2  10       64.16       71.14      2.69 o
   3   2  10       48.39       43.33      2.63 o
   4   2  10      198.06      190.51      5.41 o
   5   2  10      181.27      156.64      5.00 o
   6   2  10        5.24        3.84      1.67 o
   7   2  10        2.03        3.04      1.93 o
  -7   3  10        2.62        6.54      2.55 o
  -6   3  10        1.61        4.56      2.00 o
  -5   3  10       35.07       30.54      3.33 o
  -4   3  10       19.08       14.70      1.81 o
  -3   3  10      286.62      280.02      6.83 o
  -2   3  10       12.61       13.00      1.47 o
  -1   3  10       72.79       70.53      2.70 o
   0   3  10        7.67        8.28      1.52 o
   1   3  10       35.89       35.94      2.04 o
   2   3  10        2.79        1.64      0.98 o
   3   3  10      136.78      141.92      4.40 o
   4   3  10        7.22        4.82      2.20 o
   5   3  10      213.15      200.15      6.87 o
   6   3  10       31.67       34.72      3.42 o
   7   3  10        1.45        2.69      2.24 o
  -7   4  10        2.38        3.85      2.47 o
  -6   4  10       24.63       29.09      3.43 o
  -5   4  10      100.51       95.12      5.09 o
  -4   4  10       23.99       23.16      2.21 o
  -3   4  10        1.82        4.30      1.29 o
  -2   4  10       21.60       19.06      1.72 o
  -1   4  10        7.94        5.82      1.17 o
   0   4  10       13.61       16.01      2.00 o
   1   4  10       14.57       10.70      1.68 o
   2   4  10        9.22        9.24      1.40 o
   3   4  10      346.22      295.91      7.03 o
   4   4  10       16.75       10.88      1.88 o
   5   4  10       86.05       72.00      4.51 o
   6   4  10       55.33       66.06      7.54 o
   7   4  10       12.05       11.81      6.28 o
  -6   5  10       15.96        8.21      2.45 o
  -5   5  10        2.60        0.76      1.76 o
  -4   5  10        9.02        8.67      2.07 o
  -3   5  10       15.36       14.71      1.71 o
  -2   5  10      437.93      413.65      8.14 o
  -1   5  10       83.79       76.58      3.62 o
   0   5  10       43.37       35.10      2.67 o
   1   5  10      304.61      276.97      8.12 o
   2   5  10       25.39       25.69      2.19 o
   3   5  10       14.61       14.95      2.13 o
   4   5  10       53.65       52.23      3.89 o
   5   5  10      136.50      119.84      6.72 o
   6   5  10        1.28       -0.78      1.83 o
  -6   6  10        0.06       -0.47      1.85 o
  -5   6  10       20.02       26.57      3.57 o
  -4   6  10        3.97        2.64      1.79 o
  -3   6  10       22.92       23.49      2.47 o
  -2   6  10       33.45       30.61      3.14 o
  -1   6  10       11.21       15.42      2.18 o
   0   6  10      224.11      228.96      7.18 o
   1   6  10      154.74      155.65      7.56 o
   2   6  10      311.96      274.44     10.83 o
   3   6  10      163.09      142.68      5.69 o
   4   6  10       17.87       13.54      2.31 o
   5   6  10       43.46       51.24      4.30 o
   6   6  10        1.40        2.43      2.08 o
  -5   7  10        3.16        3.65      2.13 o
  -4   7  10        0.73        0.97      1.90 o
  -3   7  10        7.67        4.64      1.92 o
  -2   7  10        7.42        4.99      2.06 o
  -1   7  10       93.36       87.31      5.82 o
   0   7  10        1.35       -0.49      1.75 o
   1   7  10      107.77       96.94      8.81 o
   2   7  10       18.89       21.55      3.50 o
   3   7  10       25.58       25.19      6.89 o
   4   7  10        0.37        1.85      1.86 o
   5   7  10        2.55        4.63      2.30 o
  -4   8  10       30.54       32.86      3.30 o
  -3   8  10       93.52      102.31      6.06 o
  -2   8  10        6.81       10.25      3.04 o
  -1   8  10      142.48      148.29      9.35 o
   0   8  10       49.32       42.58      8.38 o
   1   8  10        1.68        0.49      2.20 o
   2   8  10       24.29       21.92      4.08 o
   3   8  10        3.47        2.87      2.67 o
   4   8  10        3.45        3.58      2.42 o
  -2   9  10        2.03        5.89      4.08 o
  -1   9  10       39.96       39.60      5.95 o
   0   9  10        3.90        1.98      5.80 o
   1   9  10       15.54       16.61      6.82 o
   2   9  10       27.04       43.65      5.56 o
  -7   1  11       24.41       26.55      3.00 o
  -6   1  11       26.54       25.65      2.63 o
  -5   1  11        2.00        3.09      1.24 o
  -4   1  11        0.38        1.73      1.12 o
  -3   1  11       13.39       15.78      1.78 o
  -2   1  11        3.20        5.74      1.21 o
  -1   1  11       13.59       12.89      1.54 o
   0   1  11      302.47      315.45      7.61 o
   1   1  11      890.16      818.76     13.00 o
   2   1  11       63.70       60.23      3.06 o
   3   1  11        0.78        2.78      1.17 o
   4   1  11        1.64        0.94      1.04 o
   5   1  11        0.70        1.61      1.35 o
   6   1  11        0.02        2.85      1.49 o
   7   1  11        0.48        1.28      1.93 o
  -7   2  11        0.01       -0.75      2.51 o
  -6   2  11       40.27       39.48      3.24 o
  -5   2  11       49.25       42.45      3.50 o
  -4   2  11       48.26       53.38      3.13 o
  -3   2  11      127.23      126.57      4.28 o
  -2   2  11        0.30        0.68      1.01 o
  -1   2  11       13.90       10.05      1.49 o
   0   2  11       49.67       46.36      2.77 o
   1   2  11      404.50      373.54      8.25 o
   2   2  11       63.03       63.92      2.78 o
   3   2  11       71.98       66.97      5.15 o
   4   2  11       25.38       30.00      2.43 o
   5   2  11       23.24       25.27      2.44 o
   6   2  11        4.75        5.82      1.89 o
   7   2  11        4.24        7.08      2.32 o
  -6   3  11       42.08       50.06      4.47 o
  -5   3  11        0.26       -0.39      1.25 o
  -4   3  11        1.57        3.07      1.52 o
  -3   3  11       40.55       35.29      2.60 o
  -2   3  11       11.99       13.51      1.67 o
  -1   3  11       25.53       25.92      2.65 o
   0   3  11      247.26      228.81      6.13 o
   1   3  11      121.84      122.06      6.46 o
   2   3  11       44.02       38.10      2.65 o
   3   3  11      511.50      443.43      9.50 o
   4   3  11       49.86       60.08      3.39 o
   5   3  11        2.97        1.58      1.57 o
   6   3  11        6.73        5.30      2.00 o
  -6   4  11       20.05       20.37      3.15 o
  -5   4  11       13.03       10.95      2.41 o
  -4   4  11      337.79      321.72      7.94 o
  -3   4  11       86.97       83.83      3.72 o
  -2   4  11      132.84      119.83      4.17 o
  -1   4  11       89.97       82.44      3.73 o
   0   4  11       45.68       49.58      3.08 o
   1   4  11       19.12       21.65      2.62 o
   2   4  11       64.03       50.44      6.51 o
   3   4  11        7.73        8.44      1.48 o
   4   4  11       18.07       20.87      2.55 o
   5   4  11        1.96        3.27      1.74 o
   6   4  11        6.88        8.72      2.30 o
  -6   5  11       30.88       28.16      3.53 o
  -5   5  11        2.75       -1.70      1.70 o
  -4   5  11        3.27        1.94      1.79 o
  -3   5  11       11.63       14.26      2.27 o
  -2   5  11       77.02       78.51      3.77 o
  -1   5  11        3.89        1.54      1.21 o
   0   5  11      387.68      363.37      8.70 o
   1   5  11        3.35        1.79      1.38 o
   2   5  11       39.24       42.84      3.47 o
   3   5  11        1.67        3.22      1.50 o
   4   5  11       24.79       32.64      5.16 o
   5   5  11        5.44        5.93      2.16 o
   6   5  11        8.00       16.05      2.86 o
  -5   6  11       73.83       69.02      4.99 o
  -4   6  11       25.33       27.45      5.74 o
  -3   6  11        8.28        9.23      2.24 o
  -2   6  11        5.53        7.13      2.16 o
  -1   6  11      324.76      302.84      7.89 o
   0   6  11       58.43       56.69      3.49 o
   1   6  11       51.94       56.48      5.34 o
   2   6  11        1.40        2.18      2.06 o
   3   6  11       17.91       20.88      3.61 o
   4   6  11        0.15        2.40      1.89 o
   5   6  11        0.04        3.46      2.06 o
  -4   7  11       21.49       23.92      3.42 o
  -3   7  11      105.05      115.03      9.29 o
  -2   7  11       10.11       12.54      2.71 o
  -1   7  11      187.75      203.15      7.58 o
   0   7  11        0.14       -1.37      1.60 o
   1   7  11        8.85        6.52      3.96 o
   2   7  11       36.70       31.32      4.45 o
   3   7  11       16.72       17.83      3.82 o
   4   7  11        2.92        8.94      2.56 o
  -3   8  11       19.85       14.11      3.14 o
  -2   8  11       19.91       21.14      3.92 o
  -1   8  11       18.60       18.78      7.61 o
   0   8  11        0.07       -1.33      3.30 o
   1   8  11        3.47        2.20      2.59 o
   2   8  11       37.74       38.56      5.26 o
   3   8  11       10.31       13.18      3.79 o
  -6   0  12        7.23        6.81      2.59 o
  -5   0  12       38.57       38.27      4.30 o
  -4   0  12       64.80       61.65      4.93 o
  -3   0  12      142.06      140.17     10.74 o
  -2   0  12       90.18       76.19      5.05 o
  -1   0  12        8.66        6.43      1.98 o
   0   0  12      645.87      616.89     16.67 o
   1   0  12      113.31      103.42      5.42 o
   2   0  12       23.20       28.95      8.89 o
   3   0  12        0.00        2.25      1.84 o
   4   0  12       84.66       84.48      5.71 o
   5   0  12       15.45       21.57      3.39 o
   6   0  12       52.08       49.89      5.20 o
  -6   1  12       18.73       19.08      2.53 o
  -5   1  12       26.36       27.71      2.66 o
  -4   1  12        0.33       -1.34      1.34 o
  -3   1  12        4.89        4.76      1.32 o
  -2   1  12       19.31       19.99      1.99 o
  -1   1  12      454.74      464.41     10.52 o
   0   1  12       41.76       41.43      3.10 o
   1   1  12       91.64      102.40      4.54 o
   2   1  12      604.09      583.22     11.59 o
   3   1  12       72.96       70.00      3.59 o
   4   1  12       20.78       16.70      1.96 o
   5   1  12        0.07        2.04      1.35 o
   6   1  12        0.54        0.88      1.67 o
  -6   2  12        1.18        1.54      1.73 o
  -5   2  12        2.24        3.10      1.57 o
  -4   2  12        3.37        1.75      1.22 o
  -3   2  12       13.62       14.68      1.84 o
  -2   2  12       14.49       14.26      2.06 o
  -1   2  12      247.47      254.60      6.41 o
   0   2  12      167.91      164.52      5.80 o
   1   2  12      211.51      195.85      5.63 o
   2   2  12       50.02       47.94      2.94 o
   3   2  12      148.73      128.73      4.42 o
   4   2  12        6.95        5.48      1.40 o
   5   2  12        4.70        9.63      1.78 o
   6   2  12       50.02       67.13      4.94 o
  -6   3  12       58.77       68.60      5.73 o
  -5   3  12       76.48       77.47      4.81 o
  -4   3  12       19.13       14.71      2.12 o
  -3   3  12       14.75       16.67      2.49 o
  -2   3  12        7.13        7.96      1.49 o
  -1   3  12        2.78        2.56      1.45 o
   0   3  12        0.00       -0.26      1.04 o
   1   3  12       58.09       51.17      3.18 o
   2   3  12       49.97       59.56      3.46 o
   3   3  12        4.26        7.20      1.44 o
   4   3  12       93.21       98.78      4.18 o
   5   3  12        0.17        2.42      1.68 o
   6   3  12       10.10       13.05      2.62 o
  -5   4  12       52.08       52.79      4.43 o
  -4   4  12      164.44      150.41      5.19 o
  -3   4  12        7.84        8.37      1.66 o
  -2   4  12       14.88       19.58      2.62 o
  -1   4  12       22.63       21.04      2.44 o
   0   4  12       11.53       13.19      1.94 o
   1   4  12        0.13        0.93      1.17 o
   2   4  12       46.75       57.31      3.55 o
   3   4  12      125.62      120.47      5.47 o
   4   4  12        0.12        1.68      1.53 o
   5   4  12        1.41        0.63      1.91 o
  -5   5  12        1.74        0.46      2.05 o
  -4   5  12       32.01       43.42      7.27 o
  -3   5  12       68.64       65.67      3.65 o
  -2   5  12       39.16       38.64      3.33 o
  -1   5  12        1.53        2.07      1.24 o
   0   5  12       50.98       56.08      3.80 o
   1   5  12      268.69      247.40      7.77 o
   2   5  12       51.90       43.90      4.92 o
   3   5  12       49.02       41.70      5.34 o
   4   5  12        0.93        3.11      1.86 o
   5   5  12       18.13       20.75      3.20 o
  -4   6  12        1.96        2.08      2.07 o
  -3   6  12        7.95        6.69      5.92 o
  -2   6  12       15.51       12.70      3.73 o
  -1   6  12       19.60       25.15      3.16 o
   0   6  12       17.59       16.30      2.77 o
   1   6  12       10.55        8.61      2.33 o
   2   6  12        3.69        9.44      4.43 o
   3   6  12        6.23        7.18      4.58 o
   4   6  12        2.10        1.35      2.97 o
  -3   7  12        1.12       -2.11      2.45 o
  -2   7  12        2.65        4.63      2.33 o
  -1   7  12       77.46       80.85      5.39 o
   0   7  12       95.80       89.56      5.77 o
   1   7  12        2.04        2.58      2.93 o
   2   7  12        0.32       -0.20      2.43 o
   3   7  12        4.55        3.90      2.85 o
  -1   8  12        6.66       11.00      4.11 o
   0   8  12       24.94       29.74      5.83 o
   1   8  12       36.06       49.99      4.91 o
  -6   1  13       13.55       10.75      2.33 o
  -5   1  13       20.45       20.73      2.57 o
  -4   1  13        3.94        1.38      1.58 o
  -3   1  13        0.77        0.60      1.80 o
  -2   1  13      151.03      149.48      4.91 o
  -1   1  13      504.91      482.02     10.22 o
   0   1  13        0.34        0.50      1.30 o
   1   1  13      123.97      116.36      8.26 o
   2   1  13      114.90      102.33      6.96 o
   3   1  13       39.45       51.15      4.51 o
   4   1  13        1.89        2.14      1.34 o
   5   1  13       18.57       21.53      2.51 o
  -5   2  13       14.21       18.36      3.03 o
  -4   2  13        4.65        8.32      1.77 o
  -3   2  13       13.61       15.96      2.06 o
  -2   2  13      152.67      164.19      5.24 o
  -1   2  13      322.71      327.53     11.31 o
   0   2  13      349.12      350.74      9.63 o
   1   2  13      336.26      347.31     12.99 o
   2   2  13       54.30       61.97      7.01 o
   3   2  13        1.10        2.66      1.65 o
   4   2  13       25.24       27.70      2.61 o
   5   2  13        7.29        7.00      1.94 o
  -5   3  13        3.74        4.69      1.91 o
  -4   3  13       79.83       81.68      4.24 o
  -3   3  13      187.62      199.79      6.09 o
  -2   3  13       82.09       81.47      4.44 o
  -1   3  13       46.96       53.84      3.86 o
   0   3  13       63.11       61.56      4.09 o
   1   3  13        1.20        1.41      1.21 o
   2   3  13        0.16        1.32      1.40 o
   3   3  13       14.75        9.53      2.17 o
   4   3  13        0.83        4.48      1.65 o
   5   3  13        1.07        2.45      1.99 o
  -5   4  13       16.27       16.16      2.99 o
  -4   4  13       37.11       34.31      3.05 o
  -3   4  13        0.00        0.76      1.39 o
  -2   4  13      262.11      249.60      9.51 o
  -1   4  13      104.81      102.62      5.20 o
   0   4  13       81.77       74.69      4.10 o
   1   4  13      113.56       95.63      4.27 o
   2   4  13       10.06       14.99      2.11 o
   3   4  13        4.06        5.45      1.97 o
   4   4  13        9.88       13.44      3.48 o
   5   4  13        5.83        6.01      2.44 o
  -4   5  13        1.73        0.17      2.01 o
  -3   5  13        4.25        3.28      1.87 o
  -2   5  13        6.57        4.49      1.92 o
  -1   5  13       19.13       16.36      2.46 o
   0   5  13        2.27        0.20      1.93 o
   1   5  13        1.01        0.72      1.51 o
   2   5  13        0.33        0.99      1.95 o
   3   5  13        0.07       -0.21      2.49 o
   4   5  13       25.00       38.61      6.21 o
  -3   6  13       19.36       12.12      3.08 o
  -2   6  13       56.55       58.60      8.72 o
  -1   6  13       45.34       37.38      3.54 o
   0   6  13       56.28       53.21      3.73 o
   1   6  13        5.88       10.70      3.01 o
   2   6  13        0.42       -2.19      2.19 o
   3   6  13        9.64        2.78      3.98 o
  -2   7  13        7.67        7.36      4.23 o
  -1   7  13        1.31        1.77      3.87 o
   0   7  13        7.87        5.71      3.73 o
   1   7  13        0.35       -2.21      2.21 o
  -5   0  14       13.75       19.05      3.91 o
  -4   0  14       32.75       37.63      4.60 o
  -3   0  14      519.74      569.13     17.30 o
  -2   0  14        7.64        7.82      2.39 o
  -1   0  14       75.52       97.79      9.16 o
   0   0  14       21.62       23.64      4.94 o
   1   0  14       10.44       21.73      4.97 o
   2   0  14       18.06       10.01      3.81 o
   3   0  14        1.34        6.96      2.50 o
   4   0  14        1.27        1.72      2.10 o
   5   0  14        1.27        3.64      2.68 o
  -5   1  14        9.74       10.67      2.35 o
  -4   1  14       28.69       35.29      3.11 o
  -3   1  14        1.70        3.20      1.56 o
  -2   1  14       31.82       35.72      3.42 o
  -1   1  14       43.58       50.16      4.13 o
   0   1  14        8.05       10.57      3.68 o
   1   1  14       41.58       46.20      4.70 o
   2   1  14        0.84        1.15      2.11 o
   3   1  14        5.95        4.71      1.88 o
   4   1  14       17.72       19.42      2.47 o
   5   1  14      126.69      159.84      5.96 o
  -4   2  14       22.13       26.64      2.88 o
  -3   2  14        2.31        1.55      1.60 o
  -2   2  14        9.81       16.27      2.47 o
  -1   2  14       21.72       22.30      3.42 o
   0   2  14      155.45      166.40      6.29 o
   1   2  14        5.24        6.86      2.23 o
   2   2  14       89.13       83.79      5.11 o
   3   2  14       39.72       47.19      5.02 o
   4   2  14        3.89        5.59      1.91 o
  -4   3  14        2.84        3.34      1.84 o
  -3   3  14       17.03       20.08      2.84 o
  -2   3  14       73.63       90.02      5.12 o
  -1   3  14        2.72        3.36      1.75 o
   0   3  14       23.20       28.11      3.05 o
   1   3  14       51.21       40.23      4.67 o
   2   3  14       18.42       27.97      4.78 o
   3   3  14        3.29        3.66      2.56 o
   4   3  14       38.31       49.05      6.06 o
  -4   4  14        1.12        2.32      1.79 o
  -3   4  14        0.51        0.16      1.69 o
  -2   4  14        5.37        4.69      1.88 o
  -1   4  14       50.85       45.89      3.90 o
   0   4  14        0.24        0.39      1.91 o
   1   4  14        1.35        1.11      1.43 o
   2   4  14        1.28        2.21      1.93 o
   3   4  14        0.14        1.94      2.57 o
   4   4  14        6.04        6.41      4.55 o
  -3   5  14        9.67        9.75      2.44 o
  -2   5  14       15.72       19.22      2.82 o
  -1   5  14        0.05        0.59      1.76 o
   0   5  14        1.25        0.44      1.81 o
   1   5  14        1.01        1.90      1.84 o
   2   5  14        0.57        0.95      2.51 o
   3   5  14       10.45       17.99      4.11 o
  -1   6  14       10.63       19.74      2.93 o
   0   6  14        0.06       -0.23      1.82 o
   1   6  14        0.17        1.66      2.39 o
  -4   1  15        0.50       -2.12      2.20 o
  -3   1  15        7.18        6.47      1.94 o
  -2   1  15       18.23       18.42      2.76 o
  -1   1  15       82.24       86.81     15.75 o
   0   1  15       44.90       54.24      5.26 o
   1   1  15        2.78        6.46      2.69 o
   2   1  15        4.85        2.14      2.45 o
   3   1  15        0.61        0.37      2.29 o
  -3   2  15      111.22      111.30      5.80 o
  -2   2  15        0.00       -0.32      1.77 o
  -1   2  15        1.83        1.49      1.77 o
   0   2  15        0.78        2.41      2.21 o
   1   2  15        5.19        8.04      2.53 o
   2   2  15        1.48        1.37      2.23 o
   3   2  15       29.19       35.85      3.86 o
  -3   3  15      120.16      118.82     11.80 o
  -2   3  15      194.64      202.48      7.57 o
  -1   3  15       65.21       63.83      4.60 o
   0   3  15        5.69        9.54      2.96 o
   1   3  15       15.11       23.80      3.72 o
   2   3  15        2.18        1.75      4.18 o
   3   3  15        6.23        8.48      2.56 o
  -2   4  15        2.71        5.11      2.14 o
  -1   4  15       10.69       11.27      2.91 o
   0   4  15        3.13        5.00      2.21 o
   1   4  15        0.00        2.81      2.50 o
   2   4  15       67.18       89.99      5.84 o
   0   5  15        2.83        5.49      2.19 o
  -2   0  16       61.85       75.10      9.18 o
  -1   0  16        0.15        3.41      3.16 o
   0   0  16        5.72        9.86      4.54 o
   1   0  16        2.15        0.25      2.94 o
   2   0  16        8.96       16.26      4.79 o
  -2   1  16        4.08        9.10      3.70 o
  -1   1  16       34.00       39.16      4.90 o
   0   1  16       36.72       34.21      4.50 o
   1   1  16       23.05       28.48      4.26 o
   2   1  16        0.33        3.29      2.39 o
  -1   2  16        8.78        9.86      4.58 o
   0   2  16       13.58       12.61      3.12 o
   1   2  16        7.20        5.33      3.27 o
 
